# Supplementary material for: Stochastic chain termination in bacterial pilus assembly
Source: Nat Commun. 2023 Nov 24;14:7718. doi: 10.1038/s41467-023-43449-y (PMC10673952; doi:10.1038/s41467-023-43449-y)
Supplement: Supplementary file 3 — Supplementary Software [file 41467_2023_43449_MOESM3_ESM.zip]

Archive with 1 entries (1 files):
- Supplementary Software.m
