# Supplementary material for: Stochastic chain termination in bacterial pilus assembly
Source: Nat Commun. 2023 Nov 24;14:7718. doi: 10.1038/s41467-023-43449-y (PMC10673952; doi:10.1038/s41467-023-43449-y)
Supplement: Supplementary file 3 — Supplementary Software [file 41467_2023_43449_MOESM3_ESM.zip › Supplementary Software.m]

function [model, simdata, counts] = CA_assembly_2000D_033
%%
tic
N = 2200; % This is the maximum degree of polymerization considered
 
%%
model = sbiomodel('CA assembly');
 
% A + B <-> AB*
reaction1 = addreaction(model, 'A + B <-> [AB1*]');
kineticLaw = addkineticlaw(reaction1, 'MassAction');
addparameter(kineticLaw, 'kf', 0.00045);
addparameter(kineticLaw, 'kr', 267);
kineticLaw.ParameterVariableNames = {'kf', 'kr'};
 
% AB* -> AB
reaction2 = addreaction(model, '[AB1*] -> AB1');
kineticLaw = addkineticlaw(reaction2, 'MassAction');
addparameter(kineticLaw, 'kf', 0.0055);
kineticLaw.ParameterVariableNames = {'kf'};
 
% B + B -> B2
reaction3 = addreaction(model, 'B + B -> B2');
kineticLaw = addkineticlaw(reaction3, 'MassAction');
addparameter(kineticLaw, 'kf', 6e-11);
kineticLaw.ParameterVariableNames = {'kf'};
 
B2 = sprintf('B2');
 
% Generate higher-order polymerization reactions
% (assumes same rate constants for all degrees of polymerization)
ABnames = cell(N,1);
ABInames = cell(N,1);
for i = 1:N
    % Create list of names to select data later
    ABnames{i} = sprintf('AB%d', i);
    ABInames{i} = sprintf('AB%dI', i);
    
    % ABi + B <-> [ABi+1*]
    reactionTextA = sprintf('AB%d + B <-> [AB%d*]', i, i+1);
    reactionA = addreaction(model, reactionTextA);
    kineticLaw = addkineticlaw(reactionA, 'MassAction');
    addparameter(kineticLaw, 'kf', 0.00045);
    addparameter(kineticLaw, 'kr', 267);
    kineticLaw.ParameterVariableNames = {'kf', 'kr'};
    
    % AB* -> AB
    reactionTextB = sprintf('[AB%d*] -> AB%d', i+1, i+1);
    reactionB = addreaction(model, reactionTextB);
    kineticLaw = addkineticlaw(reactionB, 'MassAction');
    addparameter(kineticLaw, 'kf', 1.4);
    kineticLaw.ParameterVariableNames = {'kf'};
    
    % ABi + I <-> ABiI
    reactionTextC = sprintf('AB%d + I <-> [AB%dI*]', i, i);
    reactionC = addreaction(model, reactionTextC);
    kineticLaw = addkineticlaw(reactionC, 'MassAction');
    addparameter(kineticLaw, 'kf', 5.9e-3);
    addparameter(kineticLaw, 'kr', 94);
    kineticLaw.ParameterVariableNames = {'kf', 'kr'};
    
    % AB* -> AB
    reactionTextD = sprintf('[AB%dI*] -> AB%dI', i, i);
    reactionD = addreaction(model, reactionTextD);
    kineticLaw = addkineticlaw(reactionD, 'MassAction');
    addparameter(kineticLaw, 'kf', 0.14);
    kineticLaw.ParameterVariableNames = {'kf'};
end
 
%% Set up initial conditions
speciesA = sbioselect(model, 'Name', 'A');
speciesA.InitialAmount = 2000;
speciesB = sbioselect(model, 'Name', 'B');
speciesB.InitialAmount = 487805;
speciesI = sbioselect(model, 'Name', 'I');
speciesI.InitialAmount = 8049;
 
%% Set up stochastic solver
configset = model.getconfigset;
configset.SolverType = 'ssa';
configset.StopTime = 3900;
configset.SolverOptions.LogDecimation = 10000; % Only log every 10000th reaction step (to save memory)
 
%% Simulate the model
simdata = sbiosimulate(model);
 
%% Create the total counts as a function of time
simdataB2 = selectbyname(simdata, B2);
simdataAB = selectbyname(simdata, ABnames);
simdataABI = selectbyname(simdata, ABInames);
counts = simdataAB.Data + simdataABI.Data;
 
%% Plot the histogram at the end of the simulation
%plot(1:N, counts(end,:));
 
%% Create column vectors
d(:,1) = simdataAB.Data(end,:);     % numbers of all AB species
e(:,1) = simdataABI.Data(end,:);    % numbers of all ABI species
a(:,1) = 1:N;
b = 0.8*a;
c(:,1) = counts(end,:);
 
%% extract pilus lengths and numbers
% both AB and ABI species
lengths = zeros (1,1);          % creates a 1x1 double
 
for i = 1:N
    count = c(i,1);             % gets number of species
    while count > 0
       lengths(end+1,1) = b(i,1); % appends pilus length to lengths
       count = count-1;
    end    
end    
 
% AB seperately
AB_lengths = zeros (1,1);
for i = 1:N
    count = d(i,1);
    while count > 0
       AB_lengths(end+1,1) = b(i,1);
       count = count-1;
    end    
end
 
% ABI seperately
ABI_lengths = zeros (1,1);
for i = 1:N
    count = e(i,1);
    while count > 0
       ABI_lengths(end+1,1) = b(i,1);
       count = count-1;
    end    
end
 
%% write Excel files
xlswrite('033uMCI_countsB2.xlsx',simdataB2.Data(end,1));  % number of B2 molecules
xlswrite('033uMCI_countsAB.xlsx',d);                      % numbers of all AB species
xlswrite('033uMCI_countsABI.xlsx',e);                     % numbers of all ABI species
xlswrite('033uMCI_AB_lengths.xlsx',AB_lengths);
xlswrite('033uMCI_ABI_lengths.xlsx',ABI_lengths);
xlswrite('033uMCI_lengths.xlsx',lengths);
toc
end
