# Supplementary material for: Stochastic chain termination in bacterial pilus assembly
Source: Nat Commun. 2023 Nov 24;14:7718. doi: 10.1038/s41467-023-43449-y (PMC10673952; doi:10.1038/s41467-023-43449-y)
Supplement: Supplementary file 5 — Source Data [file 41467_2023_43449_MOESM5_ESM.xlsx]

## Sheet: Figure 1b
Figure 1b

## Sheet: Figure 1c
Figure 1c
	FimCA		FimC		FimDCH+FimCA		FimDCH+FimCG+FimCA		FimDCH+FimCF+FimCA		FimDCH+FimCG+FimCF+FimCA
	elution volume (ml)	A228	elution volume (ml)	A228	elution volume (ml)	A228	elution volume (ml)	A228	elution volume (ml)	A228	elution volume (ml)	A228
	0	-30.709	0	-23.916	0	-41.516	0	-24.069	0	-23.773	0	-23.883
	0.0258	-0.154	0.02579	-4.555	0.0258	-4.611	0.0258	-4.673	0.02582	-4.432	0.02579	-3.937
	0.0516	-0.045	0.05158	-6.443	0.05161	-5.983	0.0516	-5.725	0.05164	-5.511	0.05158	-4.748
	0.07741	1.144	0.07737	-5.76	0.07741	-5.015	0.07741	-4.624	0.07747	-4.719	0.07737	-3.868
	0.10321	0.882	0.10316	-6.386	0.10321	-5.769	0.10321	-5.13	0.10329	-5.466	0.10316	-4.785
	0.12901	-4.185	0.12895	-6.599	0.12901	-6.173	0.12901	-5.981	0.12911	-6.174	0.12895	-5.169
	0.15481	-3.679	0.15474	-6.772	0.15482	-6.454	0.15481	-6.166	0.15493	-6.391	0.15474	-5.514
	0.18061	-3.192	0.18053	-6.836	0.18062	-6.494	0.18061	-6.637	0.18076	-6.796	0.18053	-5.636
	0.20641	-2.911	0.20632	-6.661	0.20642	-6.629	0.20641	-7.128	0.20658	-7.082	0.20632	-6.065
	0.23222	-1.67	0.23211	-6.2	0.23222	-7.258	0.23222	-7.024	0.2324	-7.675	0.23211	-6.659
	0.25802	0.906	0.2579	-5.196	0.25803	-7.498	0.25802	-7.922	0.25822	-8.558	0.2579	-6.445
	0.28382	4.584	0.28369	-4.353	0.28383	-7.551	0.28382	-5.198	0.28405	-7.716	0.28369	-5.925
	0.30962	7.225	0.30948	-2.634	0.30963	-7.558	0.30962	-4.51	0.30987	-8.237	0.30948	-4.536
	0.33542	7.522	0.33527	-3.396	0.33543	-4.941	0.33542	-2.906	0.33569	-6.117	0.33527	-3.286
	0.36122	8.12	0.36105	-3.036	0.36124	-3.175	0.36122	-1.861	0.36151	-5.883	0.36105	-2.579
	0.38703	5.669	0.38684	-4.218	0.38704	-1.529	0.38703	-2.692	0.38734	-3.307	0.38684	-1.926
	0.41283	8.274	0.41263	-3.237	0.41284	-0.866	0.41283	-1.5	0.41316	-2.657	0.41263	-1.334
	0.43863	19.415	0.43842	-2.806	0.43864	1.521	0.43863	1.631	0.43898	-0.735	0.43842	-0.374
	0.46443	39.077	0.46421	4.44	0.46445	5.04	0.46443	3.275	0.4648	-0.629	0.46421	5.207
	0.49023	64.564	0.49	9.866	0.49025	13.718	0.49023	20.477	0.49063	8.792	0.49	14.393
	0.51604	107.781	0.51579	26.985	0.51605	19.549	0.51604	18.657	0.51645	-2.553	0.51579	25.193
	0.54184	118.298	0.54158	31.581	0.54185	39.295	0.54184	27.869	0.54227	17.475	0.54158	38.839
	0.56764	94.102	0.56737	25.111	0.56766	27.093	0.56764	31.342	0.56809	11.16	0.56737	29.207
	0.59344	28.315	0.59316	-2.753	0.59346	24.17	0.59344	3.936	0.59392	8.037	0.59316	10.276
	0.61924	-27.002	0.61895	-28.173	0.61926	9.12	0.61924	-0.398	0.61974	9.732	0.61895	-12.191
	0.64504	-48.417	0.64474	-45.577	0.64506	-2.415	0.64504	-29.366	0.64556	-9.227	0.64474	-29.589
	0.67085	-48.849	0.67053	-50.017	0.67087	8.383	0.67085	-30.588	0.67138	1.63	0.67053	-26.679
	0.69665	-35.178	0.69632	-41.244	0.69667	-6.468	0.69665	-24.779	0.69721	-9.528	0.69632	-25.986
	0.72245	-35.874	0.72211	-39.296	0.72247	-6.714	0.72245	-30.9	0.72303	-8.739	0.72211	-20.532
	0.74825	-20.061	0.7479	-30.794	0.74827	-6.991	0.74825	-19.12	0.74885	-8.733	0.7479	-15.006
	0.77405	-18.688	0.77369	-26.673	0.77408	-4.001	0.77405	-14.871	0.77467	-2.265	0.77369	-7.291
	0.79985	-12.033	0.79948	-19.938	0.79988	-6.33	0.79985	-4.304	0.8005	3.186	0.79948	0.468
	0.82566	-9.869	0.82527	-17.215	0.82568	-3.152	0.82566	2.046	0.82632	8.548	0.82527	9.861
	0.85146	-4.809	0.85106	-13.291	0.85148	-3.12	0.85146	11.673	0.85214	16.312	0.85106	19.625
	0.87726	-5.016	0.87685	-12.151	0.87729	-3.109	0.87726	17.102	0.87796	21.09	0.87685	26.593
	0.90306	-2.801	0.90264	-10.302	0.90309	-2.779	0.90306	22.787	0.90379	26.831	0.90264	34.825
	0.92886	-2.361	0.92843	-9.999	0.92889	-1.674	0.92886	27.177	0.92961	29.651	0.92843	39.226
	0.95467	-1.673	0.95422	-9.971	0.95469	-1.84	0.95467	29.082	0.95543	30.482	0.95422	42.196
	0.98047	-2.337	0.98001	-11.01	0.9805	-2.015	0.98047	29.682	0.98125	30.659	0.98001	42.054
	1.00627	-1.328	1.0058	-11.36	1.0063	-2.282	1.00627	28.916	1.00708	28.257	1.0058	39.987
	1.03207	-1.738	1.03159	-12.136	1.0321	-1.531	1.03207	27.041	1.0329	27.29	1.03159	37.435
	1.05787	-1.077	1.05737	-12.145	1.0579	-2.351	1.05787	25.927	1.05872	24.015	1.05737	34.127
	1.08367	-1.407	1.08316	-12.444	1.08371	-1.506	1.08367	23.176	1.08454	21.941	1.08316	31.931
	1.10948	0.637	1.10895	-11.743	1.10951	-0.841	1.10948	22.571	1.11037	19.326	1.10895	28.874
	1.13528	0.328	1.13474	-11.437	1.13531	0.007	1.13528	20.884	1.13619	18.545	1.13474	27.701
	1.16108	1.603	1.16053	-10.566	1.16111	1.208	1.16108	21.491	1.16201	17.426	1.16053	25.897
	1.18688	1.706	1.18632	-10.459	1.18692	2.611	1.18688	20.098	1.18783	16.47	1.18632	24.854
	1.21268	2.341	1.21211	-10.18	1.21272	3.554	1.21268	19.963	1.21366	15.693	1.21211	23.056
	1.23848	1.647	1.2379	-10.266	1.23852	3.521	1.23848	18.499	1.23948	14.662	1.2379	22.112
	1.26429	1.353	1.26369	-10.2	1.26432	4.034	1.26429	18.1	1.2653	13.903	1.26369	21.437
	1.29009	1.042	1.28948	-9.866	1.29013	4.298	1.29009	17.522	1.29112	13.22	1.28948	21.385
	1.31589	1.009	1.31527	-9.754	1.31593	5.744	1.31589	17.502	1.31695	13.656	1.31527	21.191
	1.34169	1.7	1.34106	-8.992	1.34173	6.527	1.34169	17.513	1.34277	13.98	1.34106	20.568
	1.36749	1.494	1.36685	-8.097	1.36753	7.687	1.36749	17.204	1.36859	14.823	1.36685	19.919
	1.39329	2.816	1.39264	-6.638	1.39334	8.202	1.39329	17.535	1.39441	14.657	1.39264	19.372
	1.4191	3.321	1.41843	-5.71	1.41914	9.708	1.4191	17.305	1.42024	14.577	1.41843	18.844
	1.4449	4.758	1.44422	-4.85	1.44494	9.654	1.4449	18.249	1.44606	14.514	1.44422	18.006
	1.4707	4.03	1.47001	-4.518	1.47075	9.248	1.4707	17.298	1.47188	13.188	1.47001	16.718
	1.4965	5.178	1.4958	-4.11	1.49655	8.997	1.4965	17.198	1.4977	12.264	1.4958	15.45
	1.5223	3.852	1.52159	-4.407	1.52235	7.991	1.5223	14.987	1.52353	10.681	1.52159	13.688
	1.54811	3.372	1.54738	-4.184	1.54815	7.194	1.54811	13.802	1.54935	10.091	1.54738	12.286
	1.57391	2.44	1.57317	-4.253	1.57396	5.873	1.57391	12.02	1.57517	8.631	1.57317	10.135
	1.59971	2.818	1.59896	-3.765	1.59976	5.252	1.59971	11.469	1.60099	7.977	1.59896	8.961
	1.62551	2.839	1.62475	-3.283	1.62556	4.331	1.62551	10.634	1.62682	6.462	1.62475	7.638
	1.65131	3.24	1.65054	-3.121	1.65136	3.97	1.65131	9.709	1.65264	5.478	1.65054	7.142
	1.67711	3.313	1.67633	-3.14	1.67717	3.246	1.67711	8.686	1.67846	4.358	1.67633	6.204
	1.70292	2.723	1.70212	-3.404	1.70297	2.641	1.70292	7.378	1.70428	3.462	1.70212	5.314
	1.72872	2.23	1.72791	-3.603	1.72877	1.871	1.72872	6.549	1.73011	2.55	1.72791	4.291
	1.75452	1.461	1.7537	-3.768	1.75457	1.283	1.75452	5.379	1.75593	1.976	1.7537	3.897
	1.78032	0.828	1.77948	-4.037	1.78038	0.215	1.78032	4.445	1.78175	0.958	1.77948	2.614
	1.80612	0.025	1.80527	-4.552	1.80618	-0.623	1.80612	2.89	1.80757	-0.19	1.80527	1.21
	1.83192	-0.357	1.83106	-4.875	1.83198	-1.639	1.83192	2.365	1.8334	-0.876	1.83106	-0.034
	1.85773	-0.622	1.85685	-4.898	1.85778	-2.216	1.85773	1.322	1.85922	-1.095	1.85685	-0.122
	1.88353	-0.3	1.88264	-4.706	1.88359	-2.265	1.88353	0.832	1.88504	-1.276	1.88264	-0.509
	1.90933	-0.473	1.90843	-4.87	1.90939	-2.145	1.90933	-0.213	1.91086	-1.796	1.90843	-1.063
	1.93513	-0.611	1.93422	-5.161	1.93519	-2.392	1.93513	-0.039	1.93669	-2.152	1.93422	-1.621
	1.96093	-0.883	1.96001	-5.428	1.96099	-2.975	1.96093	-0.423	1.96251	-2.69	1.96001	-1.84
	1.98674	-0.736	1.9858	-5.401	1.9868	-3.793	1.98674	-0.655	1.98833	-2.89	1.9858	-2.016
	2.01254	-0.884	2.01159	-5.332	2.0126	-4.494	2.01254	-1.381	2.01415	-3.195	2.01159	-2.097
	2.03834	-0.873	2.03738	-5.264	2.0384	-4.377	2.03834	-1.443	2.03998	-3.111	2.03738	-2.169
	2.06414	-1.247	2.06317	-5.503	2.0642	-3.854	2.06414	-2.053	2.0658	-3.093	2.06317	-2.251
	2.08994	-1.318	2.08896	-5.494	2.09001	-3.372	2.08994	-2.163	2.09162	-3.127	2.08896	-2.491
	2.11574	-1.874	2.11475	-5.452	2.11581	-3.575	2.11574	-2.889	2.11744	-3.542	2.11475	-2.73
	2.14155	-2.151	2.14054	-5.426	2.14161	-3.866	2.14155	-3.14	2.14327	-3.995	2.14054	-2.98
	2.16735	-2.417	2.16633	-5.578	2.16741	-3.969	2.16735	-3.64	2.16909	-4.5	2.16633	-3.206
	2.19315	-2.79	2.19212	-5.978	2.19322	-4.301	2.19315	-3.907	2.19491	-4.766	2.19212	-3.638
	2.21895	-3.31	2.21791	-6.374	2.21902	-4.844	2.21895	-4.365	2.22073	-5.066	2.21791	-4.023
	2.24475	-3.647	2.2437	-6.95	2.24482	-5.214	2.24475	-4.677	2.24656	-5.278	2.2437	-4.702
	2.27055	-3.678	2.26949	-7.24	2.27062	-5.277	2.27055	-5.082	2.27238	-5.403	2.26949	-5.138
	2.29636	-3.437	2.29528	-7.241	2.29643	-5.222	2.29636	-5.14	2.2982	-5.516	2.29528	-5.255
	2.32216	-3.467	2.32107	-7.009	2.32223	-5.277	2.32216	-5.35	2.32402	-5.823	2.32107	-5.169
	2.34796	-3.546	2.34686	-6.777	2.34803	-5.345	2.34796	-5.26	2.34985	-5.737	2.34686	-4.978
	2.37376	-3.929	2.37265	-6.817	2.37383	-5.603	2.37376	-5.478	2.37567	-5.721	2.37265	-5.015
	2.39956	-4.053	2.39844	-6.852	2.39964	-5.884	2.39956	-5.525	2.40149	-5.602	2.39844	-5.144
	2.42537	-4.153	2.42423	-6.868	2.42544	-6.141	2.42537	-5.831	2.42731	-5.763	2.42423	-5.243
	2.45117	-4.292	2.45002	-6.837	2.45124	-6.228	2.45117	-5.915	2.45314	-5.965	2.45002	-5.326
	2.47697	-4.739	2.4758	-6.717	2.47704	-6.315	2.47697	-6.29	2.47896	-6.197	2.4758	-5.368
	2.50277	-4.831	2.50159	-6.484	2.50285	-6.34	2.50277	-6.425	2.50478	-6.06	2.50159	-5.373
	2.52857	-4.52	2.52738	-6.305	2.52865	-6.471	2.52857	-6.647	2.5306	-6.135	2.52738	-5.356
	2.55437	-3.911	2.55317	-6.309	2.55445	-6.327	2.55437	-6.438	2.55643	-6.01	2.55317	-5.287
	2.58018	-3.638	2.57896	-6.371	2.58025	-6.107	2.58018	-6.386	2.58225	-6.128	2.57896	-5.238
	2.60598	-3.477	2.60475	-6.625	2.60606	-5.869	2.60598	-6.235	2.60807	-6.184	2.60475	-5.324
	2.63178	-3.847	2.63054	-6.701	2.63186	-6.067	2.63178	-6.215	2.63389	-6.479	2.63054	-5.551
	2.65758	-4.275	2.65633	-6.667	2.65766	-6.436	2.65758	-6.051	2.65972	-6.461	2.65633	-5.68
	2.68338	-4.495	2.68212	-6.489	2.68346	-6.649	2.68338	-6.193	2.68554	-6.476	2.68212	-5.739
	2.70918	-4.428	2.70791	-6.376	2.70927	-6.4	2.70918	-6.194	2.71136	-6.297	2.70791	-5.674
	2.73499	-4.309	2.7337	-6.341	2.73507	-6.255	2.73499	-6.265	2.73718	-6.411	2.7337	-5.659
	2.76079	-4.153	2.75949	-6.416	2.76087	-6.119	2.76079	-6.068	2.76301	-6.597	2.75949	-5.638
	2.78659	-4.206	2.78528	-6.447	2.78667	-6.125	2.78659	-6.107	2.78883	-7.06	2.78528	-5.747
	2.81239	-4.346	2.81107	-6.49	2.81248	-6.152	2.81239	-6.063	2.81465	-7.082	2.81107	-5.684
	2.83819	-4.762	2.83686	-6.436	2.83828	-6.359	2.83819	-6.405	2.84047	-7.188	2.83686	-5.655
	2.864	-4.993	2.86265	-6.426	2.86408	-6.359	2.864	-6.568	2.8663	-6.954	2.86265	-5.591
	2.8898	-4.94	2.88844	-6.387	2.88988	-6.449	2.8898	-6.661	2.89212	-6.908	2.88844	-5.595
	2.9156	-4.929	2.91423	-6.374	2.91569	-6.485	2.9156	-6.515	2.91794	-6.788	2.91423	-5.759
	2.9414	-4.86	2.94002	-6.271	2.94149	-6.601	2.9414	-6.49	2.94376	-6.877	2.94002	-6.004
	2.9672	-4.747	2.96581	-6.223	2.96729	-6.507	2.9672	-6.502	2.96958	-6.917	2.96581	-6.237
	2.993	-4.789	2.9916	-6.179	2.9931	-6.604	2.993	-6.778	2.99541	-7.181	2.9916	-6.441
	3.01881	-4.805	3.01739	-6.095	3.0189	-6.729	3.01881	-6.83	3.02123	-7.163	3.01739	-6.24
	3.04461	-4.766	3.04318	-5.923	3.0447	-6.886	3.04461	-6.884	3.04705	-7.296	3.04318	-5.947
	3.07041	-4.666	3.06897	-5.674	3.0705	-6.677	3.07041	-6.704	3.07287	-6.75	3.06897	-5.5
	3.09621	-4.546	3.09476	-5.436	3.09631	-6.621	3.09621	-6.342	3.0987	-6.239	3.09476	-5.306
	3.12201	-4.601	3.12055	-5.317	3.12211	-6.377	3.12201	-6	3.12452	-5.8	3.12055	-5.343
	3.14781	-4.522	3.14634	-5.233	3.14791	-6.217	3.14781	-5.816	3.15034	-5.769	3.14634	-5.44
	3.17362	-4.756	3.17212	-5.856	3.17371	-6.398	3.17362	-6.021	3.17616	-6.064	3.17212	-5.626
	3.19942	-4.993	3.19791	-6.502	3.19952	-6.825	3.19942	-6.315	3.20199	-6.563	3.19791	-5.831
	3.22522	-4.882	3.2237	-6.765	3.22532	-6.786	3.22522	-6.132	3.22781	-6.426	3.2237	-5.743
	3.25102	-4.461	3.24949	-6.399	3.25112	-6.467	3.25102	-5.755	3.25363	-6.076	3.24949	-5.604
	3.27682	-4.028	3.27528	-6.21	3.27692	-6.029	3.27682	-5.709	3.27945	-5.731	3.27528	-5.474
	3.30263	-3.831	3.30107	-6.33	3.30273	-5.775	3.30263	-5.967	3.30528	-5.419	3.30107	-5.505
	3.32843	-3.887	3.32686	-6.65	3.32853	-5.863	3.32843	-6.191	3.3311	-5.324	3.32686	-5.437
	3.35423	-3.918	3.35265	-6.605	3.35433	-6.074	3.35423	-6.041	3.35692	-5.43	3.35265	-5.213
	3.38003	-4.011	3.37844	-6.558	3.38013	-6.397	3.38003	-5.939	3.38274	-5.809	3.37844	-5.118
	3.40583	-3.993	3.40423	-6.602	3.40594	-6.731	3.40583	-6.112	3.40857	-6.434	3.40423	-5.21
	3.43163	-4.15	3.43002	-6.602	3.43174	-6.778	3.43163	-6.329	3.43439	-6.598	3.43002	-5.487
	3.45744	-4.305	3.45581	-6.401	3.45754	-6.76	3.45744	-6.247	3.46021	-6.579	3.45581	-5.701
	3.48324	-4.359	3.4816	-6.258	3.48334	-6.548	3.48324	-5.83	3.48603	-6.353	3.4816	-5.717
	3.50904	-4.249	3.50739	-6.317	3.50915	-6.302	3.50904	-5.463	3.51186	-6.124	3.50739	-5.658
	3.53484	-4.278	3.53318	-6.518	3.53495	-6.092	3.53484	-5.402	3.53768	-6.049	3.53318	-5.444
	3.56064	-4.242	3.55897	-6.58	3.56075	-5.867	3.56064	-5.552	3.5635	-5.939	3.55897	-5.109
	3.58644	-4.369	3.58476	-6.653	3.58655	-5.901	3.58644	-5.773	3.58932	-5.887	3.58476	-4.897
	3.61225	-4.36	3.61055	-6.682	3.61236	-5.979	3.61225	-5.734	3.61515	-5.797	3.61055	-4.582
	3.63805	-4.143	3.63634	-6.443	3.63816	-5.864	3.63805	-5.623	3.64097	-5.597	3.63634	-4.391
	3.66385	-3.831	3.66213	-6.086	3.66396	-5.42	3.66385	-5.422	3.66679	-5.244	3.66213	-4.257
	3.68965	-3.726	3.68792	-5.87	3.68976	-5.016	3.68965	-5.274	3.69261	-4.986	3.68792	-4.257
	3.71545	-3.86	3.71371	-5.926	3.71557	-4.918	3.71545	-5.058	3.71844	-4.699	3.71371	-4.272
	3.74125	-4.063	3.7395	-5.942	3.74137	-5.292	3.74125	-4.954	3.74426	-4.623	3.7395	-4.266
	3.76706	-4.181	3.76529	-5.791	3.76717	-5.93	3.76706	-4.986	3.77008	-4.661	3.76529	-4.242
	3.79286	-4.02	3.79108	-5.742	3.79297	-6.255	3.79286	-4.809	3.7959	-4.814	3.79108	-4.194
	3.81866	-3.873	3.81687	-5.936	3.81878	-6.42	3.81866	-4.691	3.82173	-4.998	3.81687	-4.112
	3.84446	-3.778	3.84266	-6.386	3.84458	-6.294	3.84446	-4.556	3.84755	-5.108	3.84266	-4.126
	3.87026	-3.946	3.86844	-6.837	3.87038	-5.985	3.87026	-4.69	3.87337	-5.29	3.86844	-4.408
	3.89607	-4.025	3.89423	-6.9	3.89618	-5.513	3.89607	-4.789	3.89919	-5.307	3.89423	-4.621
	3.92187	-3.911	3.92002	-6.852	3.92199	-4.855	3.92187	-4.818	3.92502	-4.979	3.92002	-4.738
	3.94767	-3.559	3.94581	-6.568	3.94779	-4.465	3.94767	-4.875	3.95084	-4.619	3.94581	-4.528
	3.97347	-3.248	3.9716	-6.276	3.97359	-4.225	3.97347	-4.913	3.97666	-4.139	3.9716	-4.186
	3.99927	-2.928	3.99739	-6.081	3.99939	-4.336	3.99927	-5.081	4.00248	-3.873	3.99739	-3.98
	4.02507	-2.927	4.02318	-6.096	4.0252	-4.695	4.02507	-5.301	4.02831	-3.752	4.02318	-3.684
	4.05088	-3.128	4.04897	-6.293	4.051	-5.024	4.05088	-5.631	4.05413	-3.858	4.04897	-3.643
	4.07668	-3.409	4.07476	-6.572	4.0768	-5.264	4.07668	-5.952	4.07995	-4.113	4.07476	-4.029
	4.10248	-3.675	4.10055	-6.662	4.1026	-5.274	4.10248	-6.133	4.10577	-4.268	4.10055	-4.434
	4.12828	-3.669	4.12634	-6.555	4.12841	-5.257	4.12828	-6.014	4.1316	-4.267	4.12634	-4.683
	4.15408	-3.741	4.15213	-6.341	4.15421	-5.256	4.15408	-5.674	4.15742	-4.184	4.15213	-4.585
	4.17988	-3.837	4.17792	-6.167	4.18001	-5.252	4.17988	-5.411	4.18324	-4.101	4.17792	-4.467
	4.20569	-3.86	4.20371	-6.339	4.20581	-5.256	4.20569	-5.14	4.20906	-4.194	4.20371	-4.43
	4.23149	-4.031	4.2295	-6.85	4.23162	-5.459	4.23149	-5.328	4.23489	-4.642	4.2295	-4.334
	4.25729	-4.151	4.25529	-7.033	4.25742	-5.476	4.25729	-5.645	4.26071	-4.959	4.25529	-4.162
	4.28309	-4.282	4.28108	-6.946	4.28322	-5.008	4.28309	-5.898	4.28653	-5.107	4.28108	-3.962
	4.30889	-3.906	4.30687	-6.5	4.30902	-4.43	4.30889	-5.817	4.31235	-4.9	4.30687	-3.83
	4.3347	-3.323	4.33266	-6.196	4.33483	-4.237	4.3347	-5.384	4.33818	-4.46	4.33266	-4.067
	4.3605	-3.127	4.35845	-6.178	4.36063	-4.616	4.3605	-4.872	4.364	-4.265	4.35845	-4.414
	4.3863	-3.317	4.38424	-6.136	4.38643	-4.808	4.3863	-4.553	4.38982	-4.154	4.38424	-4.711
	4.4121	-3.605	4.41003	-6.095	4.41224	-4.811	4.4121	-4.581	4.41564	-4.31	4.41003	-4.783
	4.4379	-3.88	4.43582	-6.251	4.43804	-4.773	4.4379	-5.083	4.44147	-4.802	4.43582	-4.757
	4.4637	-3.785	4.46161	-6.533	4.46384	-4.915	4.4637	-5.495	4.46729	-5.195	4.46161	-4.735
	4.48951	-3.848	4.4874	-7.14	4.48964	-5.397	4.48951	-5.816	4.49311	-5.677	4.4874	-4.971
	4.51531	-4.019	4.51319	-7.387	4.51545	-5.755	4.51531	-5.957	4.51893	-5.922	4.51319	-5.234
	4.54111	-4.329	4.53898	-7.464	4.54125	-6.141	4.54111	-6.078	4.54476	-6.241	4.53898	-5.5
	4.56691	-4.363	4.56477	-7.156	4.56705	-6.217	4.56691	-5.885	4.57058	-6.39	4.56477	-5.528
	4.59271	-3.777	4.59055	-6.42	4.59285	-5.615	4.59271	-5.247	4.5964	-6.023	4.59055	-5.315
	4.61851	-2.866	4.61634	-5.988	4.61866	-4.974	4.61851	-4.582	4.62222	-5.606	4.61634	-5.162
	4.64432	-2.24	4.64213	-5.679	4.64446	-4.446	4.64432	-4.201	4.64805	-5.177	4.64213	-4.786
	4.67012	-2.266	4.66792	-5.763	4.67026	-4.443	4.67012	-4.351	4.67387	-5.193	4.66792	-4.572
	4.69592	-2.838	4.69371	-6.173	4.69606	-4.947	4.69592	-4.92	4.69969	-5.634	4.69371	-4.88
	4.72172	-3.04	4.7195	-6.437	4.72187	-5.36	4.72172	-5.484	4.72551	-5.99	4.7195	-5.318
	4.74752	-2.934	4.74529	-6.66	4.74767	-5.474	4.74752	-5.844	4.75134	-5.911	4.74529	-5.845
	4.77333	-2.597	4.77108	-6.638	4.77347	-5.235	4.77333	-5.969	4.77716	-5.466	4.77108	-5.887
	4.79913	-2.5	4.79687	-6.682	4.79927	-4.97	4.79913	-5.989	4.80298	-5.171	4.79687	-5.768
	4.82493	-2.831	4.82266	-6.773	4.82508	-4.943	4.82493	-5.658	4.8288	-5.275	4.82266	-5.743
	4.85073	-2.927	4.84845	-6.777	4.85088	-4.725	4.85073	-4.99	4.85463	-5.225	4.84845	-5.411
	4.87653	-2.688	4.87424	-6.47	4.87668	-4.381	4.87653	-4.338	4.88045	-4.956	4.87424	-5.027
	4.90233	-2.514	4.90003	-6.378	4.90248	-3.982	4.90233	-4.118	4.90627	-4.748	4.90003	-4.697
	4.92814	-2.347	4.92582	-6.48	4.92829	-3.857	4.92814	-4.549	4.93209	-4.937	4.92582	-4.589
	4.95394	-2.507	4.95161	-6.961	4.95409	-4.008	4.95394	-5.355	4.95792	-5.517	4.95161	-4.944
	4.97974	-2.698	4.9774	-7.333	4.97989	-4.139	4.97974	-6.017	4.98374	-5.94	4.9774	-5.315
	5.00554	-2.927	5.00319	-7.505	5.00569	-4.359	5.00554	-6.425	5.00956	-5.952	5.00319	-5.621
	5.03134	-2.794	5.02898	-7.38	5.0315	-4.394	5.03134	-6.32	5.03538	-5.743	5.02898	-5.646
	5.05714	-2.421	5.05477	-7.221	5.0573	-4.263	5.05714	-6.15	5.06121	-5.839	5.05477	-5.332
	5.08295	-1.876	5.08056	-7.235	5.0831	-4.07	5.08295	-5.931	5.08703	-6.242	5.08056	-5.03
	5.10875	-1.119	5.10635	-6.92	5.1089	-3.165	5.10875	-5.375	5.11285	-6.111	5.10635	-4.543
	5.13455	-0.39	5.13214	-6.442	5.13471	-2.071	5.13455	-4.808	5.13867	-5.538	5.13214	-4.24
	5.16035	0.246	5.15793	-6.02	5.16051	-0.99	5.16035	-4.3	5.1645	-4.823	5.15793	-4.022
	5.18615	0.619	5.18372	-5.824	5.18631	-0.422	5.18615	-3.971	5.19032	-4.583	5.18372	-3.884
	5.21196	0.744	5.20951	-5.988	5.21211	-0.126	5.21196	-3.94	5.21614	-4.998	5.20951	-3.694
	5.23776	1.497	5.2353	-6.143	5.23792	0.301	5.23776	-3.8	5.24196	-5.411	5.2353	-3.484
	5.26356	2.338	5.26109	-6.421	5.26372	0.916	5.26356	-3.778	5.26779	-5.7	5.26109	-3.593
	5.28936	3.177	5.28687	-6.612	5.28952	1.491	5.28936	-3.606	5.29361	-5.891	5.28687	-3.873
	5.31516	4.125	5.31266	-6.753	5.31532	2.464	5.31516	-3.414	5.31943	-5.806	5.31266	-4.05
	5.34096	5.033	5.33845	-6.778	5.34113	3.51	5.34096	-3.154	5.34525	-5.557	5.33845	-3.982
	5.36677	6.398	5.36424	-6.5	5.36693	4.916	5.36677	-2.634	5.37108	-5.022	5.36424	-3.384
	5.39257	8.066	5.39003	-6.066	5.39273	6.735	5.39257	-2.085	5.3969	-4.458	5.39003	-2.774
	5.41837	9.719	5.41582	-5.772	5.41853	8.51	5.41837	-1.627	5.42272	-4.166	5.41582	-2.707
	5.44417	11.269	5.44161	-5.609	5.44434	10.072	5.44417	-1.434	5.44854	-4.139	5.44161	-3.007
	5.46997	12.596	5.4674	-5.775	5.47014	10.947	5.46997	-1.763	5.47437	-4.456	5.4674	-3.529
	5.49577	14.042	5.49319	-6.05	5.49594	12.341	5.49577	-2.066	5.50019	-4.731	5.49319	-3.814
	5.52158	15.535	5.51898	-6.386	5.52174	13.475	5.52158	-2.298	5.52601	-4.852	5.51898	-3.923
	5.54738	16.671	5.54477	-6.61	5.54755	14.702	5.54738	-2.286	5.55183	-4.813	5.54477	-4.05
	5.57318	18.508	5.57056	-6.474	5.57335	16.082	5.57318	-2.076	5.57766	-4.807	5.57056	-4.06
	5.59898	20.562	5.59635	-6.2	5.59915	18.169	5.59898	-1.686	5.60348	-4.856	5.59635	-3.815
	5.62478	22.71	5.62214	-5.743	5.62495	20.269	5.62478	-1.125	5.6293	-4.94	5.62214	-3.264
	5.65059	24.543	5.64793	-5.418	5.65076	22.813	5.65059	-0.664	5.65512	-4.986	5.64793	-2.777
	5.67639	26.597	5.67372	-5.474	5.67656	24.814	5.67639	-0.534	5.68095	-4.933	5.67372	-2.681
	5.70219	28.334	5.69951	-5.619	5.70236	26.873	5.70219	-0.233	5.70677	-4.941	5.69951	-2.786
	5.72799	30.087	5.7253	-5.746	5.72816	28.004	5.72799	0.307	5.73259	-4.924	5.7253	-2.949
	5.75379	31.436	5.75109	-5.745	5.75397	29.578	5.75379	0.877	5.75841	-4.891	5.75109	-3.168
	5.77959	32.885	5.77688	-5.521	5.77977	30.696	5.77959	1.232	5.78424	-4.884	5.77688	-3.386
	5.8054	33.597	5.80267	-5.312	5.80557	31.799	5.8054	1.31	5.81006	-4.793	5.80267	-3.65
	5.8312	34.569	5.82846	-5.298	5.83137	32.346	5.8312	1.34	5.83588	-4.882	5.82846	-3.855
	5.857	35.592	5.85425	-5.41	5.85718	33.513	5.857	1.439	5.8617	-4.999	5.85425	-3.945
	5.8828	36.78	5.88004	-5.572	5.88298	34.258	5.8828	1.445	5.88752	-5.051	5.88004	-3.952
	5.9086	37.343	5.90583	-5.624	5.90878	35.011	5.9086	1.303	5.91335	-4.903	5.90583	-3.995
	5.9344	38.004	5.93162	-5.628	5.93459	35.433	5.9344	1.262	5.93917	-4.576	5.93162	-3.845
	5.96021	38.205	5.95741	-5.556	5.96039	35.942	5.96021	1.434	5.96499	-4.445	5.95741	-3.488
	5.98601	38.299	5.98319	-5.41	5.98619	36.04	5.98601	1.655	5.99081	-4.598	5.98319	-3.264
	6.01181	38.219	6.00898	-5.335	6.01199	35.852	6.01181	1.652	6.01664	-4.738	6.00898	-3.558
	6.03761	37.847	6.03477	-5.357	6.0378	35.265	6.03761	1.421	6.04246	-4.565	6.03477	-3.976
	6.06341	37.463	6.06056	-5.39	6.0636	34.442	6.06341	1.257	6.06828	-4.209	6.06056	-4.228
	6.08921	36.688	6.08635	-5.376	6.0894	33.746	6.08921	1.025	6.0941	-4.031	6.08635	-4.193
	6.11502	35.764	6.11214	-5.393	6.1152	32.743	6.11502	0.824	6.11993	-4.087	6.11214	-4.462
	6.14082	34.357	6.13793	-5.488	6.14101	32.015	6.14082	0.515	6.14575	-4.386	6.13793	-4.89
	6.16662	33.398	6.16372	-5.629	6.16681	31.104	6.16662	0.139	6.17157	-4.678	6.16372	-5.27
	6.19242	31.823	6.18951	-5.651	6.19261	30.376	6.19242	-0.098	6.19739	-4.61	6.18951	-5.279
	6.21822	30.525	6.2153	-5.612	6.21841	28.896	6.21822	-0.261	6.22322	-4.523	6.2153	-5.209
	6.24403	29.045	6.24109	-5.697	6.24422	27.797	6.24403	-0.47	6.24904	-4.534	6.24109	-5.053
	6.26983	28.269	6.26688	-5.733	6.27002	26.072	6.26983	-0.738	6.27486	-4.731	6.26688	-4.865
	6.29563	26.912	6.29267	-5.664	6.29582	24.843	6.29563	-1.007	6.30068	-4.758	6.29267	-4.494
	6.32143	25.858	6.31846	-5.427	6.32162	23.207	6.32143	-0.999	6.32651	-4.652	6.31846	-4.084
	6.34723	24.112	6.34425	-5.245	6.34743	22.362	6.34723	-1.143	6.35233	-4.463	6.34425	-3.897
	6.37303	22.7	6.37004	-5.358	6.37323	20.756	6.37303	-1.369	6.37815	-4.687	6.37004	-3.94
	6.39884	20.655	6.39583	-5.743	6.39903	19.297	6.39884	-1.934	6.40397	-5.311	6.39583	-4.316
	6.42464	19.598	6.42162	-6.012	6.42483	17.628	6.42464	-2.565	6.4298	-5.821	6.42162	-4.807
	6.45044	18.005	6.44741	-6.04	6.45064	16.667	6.45044	-2.958	6.45562	-5.777	6.44741	-4.956
	6.47624	16.613	6.4732	-5.889	6.47644	14.72	6.47624	-2.918	6.48144	-5.763	6.4732	-4.665
	6.50204	14.823	6.49899	-5.755	6.50224	13.354	6.50204	-2.977	6.50726	-5.84	6.49899	-4.212
	6.52784	14.272	6.52478	-5.507	6.52804	11.889	6.52784	-2.725	6.53309	-5.707	6.52478	-3.844
	6.55365	12.835	6.55057	-5.723	6.55385	10.948	6.55365	-2.672	6.55891	-5.57	6.55057	-4.115
	6.57945	11.727	6.57636	-6.146	6.57965	9.352	6.57945	-2.669	6.58473	-5.591	6.57636	-4.811
	6.60525	10.318	6.60215	-6.395	6.60545	8.358	6.60525	-2.836	6.61055	-5.831	6.60215	-5.433
	6.63105	9.558	6.62794	-6.276	6.63125	7.011	6.63105	-3.048	6.63638	-6.103	6.62794	-5.802
	6.65685	8.222	6.65373	-5.956	6.65706	6.197	6.65685	-3.076	6.6622	-6.129	6.65373	-5.475
	6.68266	7.458	6.67952	-5.765	6.68286	5.276	6.68266	-3.03	6.68802	-5.898	6.67952	-4.71
	6.70846	6.456	6.7053	-5.976	6.70866	4.83	6.70846	-3.073	6.71384	-5.525	6.7053	-3.984
	6.73426	5.918	6.73109	-6.118	6.73446	3.673	6.73426	-2.863	6.73967	-5.142	6.73109	-3.303
	6.76006	4.696	6.75688	-6.15	6.76027	2.757	6.76006	-2.626	6.76549	-5.107	6.75688	-3.216
	6.78586	3.965	6.78267	-6.12	6.78607	1.766	6.78586	-2.353	6.79131	-5.162	6.78267	-3.047
	6.81166	3.099	6.80846	-6.024	6.81187	1.196	6.81166	-2.376	6.81713	-5.198	6.80846	-2.871
	6.83747	2.585	6.83425	-6.055	6.83767	0.495	6.83747	-2.685	6.84296	-5.017	6.83425	-2.693
	6.86327	1.989	6.86004	-6.191	6.86348	0.02	6.86327	-2.881	6.86878	-4.799	6.86004	-2.681
	6.88907	1.505	6.88583	-6.266	6.88928	-0.748	6.88907	-2.769	6.8946	-4.791	6.88583	-2.245
	6.91487	0.589	6.91162	-6.309	6.91508	-1.489	6.91487	-2.472	6.92042	-5.046	6.91162	-1.917
	6.94067	0.195	6.93741	-6.241	6.94088	-2.288	6.94067	-2.074	6.94625	-5.202	6.93741	-1.548
	6.96647	-0.349	6.9632	-6.197	6.96669	-2.653	6.96647	-1.459	6.97207	-5.162	6.9632	-1.411
	6.99228	-0.681	6.98899	-6.188	6.99249	-2.807	6.99228	-1.094	6.99789	-5.214	6.98899	-0.855
	7.01808	-1.276	7.01478	-6.022	7.01829	-2.881	7.01808	-0.843	7.02371	-5.359	7.01478	-0.38
	7.04388	-1.638	7.04057	-5.741	7.04409	-3.084	7.04388	-0.733	7.04954	-5.495	7.04057	0.107
	7.06968	-1.852	7.06636	-5.572	7.0699	-3.445	7.06968	-0.236	7.07536	-5.528	7.06636	0.306
	7.09548	-1.958	7.09215	-5.828	7.0957	-3.938	7.09548	0.083	7.10118	-5.424	7.09215	0.579
	7.12129	-1.905	7.11794	-6.136	7.1215	-4.08	7.12129	0.651	7.127	-5.219	7.11794	0.904
	7.14709	-2.002	7.14373	-6.284	7.1473	-4.105	7.14709	0.913	7.15283	-5.254	7.14373	1.776
	7.17289	-2.358	7.16952	-6.129	7.17311	-3.969	7.17289	1.309	7.17865	-5.238	7.16952	2.661
	7.19869	-2.412	7.19531	-5.917	7.19891	-3.745	7.19869	1.829	7.20447	-5.133	7.19531	4.044
	7.22449	-2.184	7.2211	-5.723	7.22471	-3.641	7.22449	2.507	7.23029	-4.829	7.2211	4.987
	7.25029	-1.753	7.24689	-5.346	7.25051	-3.466	7.25029	3.125	7.25612	-4.265	7.24689	5.926
	7.2761	-1.877	7.27268	-5.226	7.27632	-3.495	7.2761	3.649	7.28194	-4.031	7.27268	5.995
	7.3019	-2.339	7.29847	-5.318	7.30212	-3.637	7.3019	3.963	7.30776	-3.807	7.29847	6.184
	7.3277	-2.849	7.32426	-5.479	7.32792	-3.802	7.3277	4.506	7.33358	-3.864	7.32426	6.453
	7.3535	-3.341	7.35005	-5.644	7.35373	-4.469	7.3535	4.536	7.35941	-4.142	7.35005	6.827
	7.3793	-3.802	7.37584	-5.798	7.37953	-5.07	7.3793	4.868	7.38523	-4.372	7.37584	6.991
	7.4051	-4.382	7.40162	-6.264	7.40533	-5.475	7.4051	4.998	7.41105	-4.995	7.40162	6.953
	7.43091	-4.598	7.42741	-6.684	7.43113	-5.498	7.43091	5.297	7.43687	-5.424	7.42741	6.944
	7.45671	-4.38	7.4532	-6.701	7.45694	-5.122	7.45671	5.513	7.4627	-5.464	7.4532	7.347
	7.48251	-3.929	7.47899	-6.316	7.48274	-4.789	7.48251	5.82	7.48852	-5.161	7.47899	7.943
	7.50831	-3.549	7.50478	-5.897	7.50854	-4.699	7.50831	6.198	7.51434	-5.217	7.50478	8.685
	7.53411	-3.761	7.53057	-5.964	7.53434	-4.918	7.53411	6.522	7.54016	-5.653	7.53057	8.924
	7.55992	-4.031	7.55636	-6.136	7.56015	-4.99	7.55992	6.839	7.56599	-5.974	7.55636	8.998
	7.58572	-4.042	7.58215	-6.201	7.58595	-4.945	7.58572	7.425	7.59181	-5.846	7.58215	9.049
	7.61152	-4.003	7.60794	-6.199	7.61175	-4.997	7.61152	7.566	7.61763	-5.652	7.60794	9.363
	7.63732	-3.833	7.63373	-6.181	7.63755	-5.155	7.63732	7.329	7.64345	-5.627	7.63373	9.72
	7.66312	-3.691	7.65952	-6.217	7.66336	-5.256	7.66312	7.107	7.66928	-5.503	7.65952	9.965
	7.68892	-3.656	7.68531	-6.252	7.68916	-5.225	7.68892	7.064	7.6951	-5.32	7.68531	10.027
	7.71473	-3.557	7.7111	-5.723	7.71496	-4.865	7.71473	7.413	7.72092	-5.009	7.7111	9.892
	7.74053	-3.62	7.73689	-5.147	7.74076	-4.548	7.74053	7.8	7.74674	-4.903	7.73689	9.772
	7.76633	-3.727	7.76268	-4.867	7.76657	-4.622	7.76633	7.929	7.77257	-4.911	7.76268	9.452
	7.79213	-3.838	7.78847	-5.188	7.79237	-4.989	7.79213	7.672	7.79839	-5.014	7.78847	9.107
	7.81793	-3.775	7.81426	-5.511	7.81817	-5.225	7.81793	7.473	7.82421	-5.014	7.81426	8.7
	7.84373	-3.429	7.84005	-5.451	7.84397	-5.097	7.84373	6.979	7.85003	-4.886	7.84005	8.515
	7.86954	-3.312	7.86584	-5.366	7.86978	-5.03	7.86954	6.414	7.87586	-4.83	7.86584	8.302
	7.89534	-3.457	7.89163	-5.315	7.89558	-5.186	7.89534	5.779	7.90168	-4.933	7.89163	8.14
	7.92114	-3.508	7.91742	-4.917	7.92138	-5.107	7.92114	5.543	7.9275	-4.836	7.91742	7.793
	7.94694	-3.49	7.94321	-4.631	7.94718	-4.78	7.94694	5.029	7.95332	-4.674	7.94321	7.398
	7.97274	-3.457	7.969	-4.395	7.97299	-4.325	7.97274	4.471	7.97915	-4.544	7.969	6.546
	7.99855	-3.731	7.99479	-4.594	7.99879	-4.129	7.99855	4.011	8.00497	-4.6	7.99479	5.945
	8.02435	-4.035	8.02058	-4.993	8.02459	-4.311	8.02435	3.87	8.03079	-4.852	8.02058	5.186
	8.05015	-4.106	8.04637	-5.409	8.05039	-4.558	8.05015	3.85	8.05661	-5.059	8.04637	4.497
	8.07595	-3.957	8.07216	-5.887	8.0762	-4.854	8.07595	3.742	8.08244	-4.912	8.07216	4.403
	8.10175	-3.602	8.09794	-6.046	8.102	-5.109	8.10175	3.146	8.10826	-4.57	8.09794	4.575
	8.12755	-3.346	8.12373	-6.114	8.1278	-5.163	8.12755	2.538	8.13408	-4.252	8.12373	4.576
	8.15336	-3.237	8.14952	-5.981	8.1536	-5.284	8.15336	2.173	8.1599	-4.197	8.14952	4.181
	8.17916	-3.427	8.17531	-5.925	8.17941	-5.223	8.17916	1.831	8.18573	-4.685	8.17531	3.28
	8.20496	-3.852	8.2011	-5.987	8.20521	-5.032	8.20496	1.248	8.21155	-5.146	8.2011	2.571
	8.23076	-4.088	8.22689	-5.744	8.23101	-4.915	8.23076	0.712	8.23737	-5.464	8.22689	2.306
	8.25656	-4.217	8.25268	-5.511	8.25681	-4.939	8.25656	0.11	8.26319	-5.511	8.25268	2.289
	8.28236	-4.235	8.27847	-5.571	8.28262	-5.213	8.28236	-0.264	8.28902	-5.303	8.27847	1.875
	8.30817	-4.156	8.30426	-5.801	8.30842	-5.387	8.30817	-0.664	8.31484	-5.087	8.30426	1.093
	8.33397	-4.008	8.33005	-5.853	8.33422	-5.314	8.33397	-0.781	8.34066	-4.914	8.33005	0.333
	8.35977	-3.683	8.35584	-5.566	8.36002	-5.349	8.35977	-0.694	8.36648	-4.855	8.35584	0.02
	8.38557	-3.523	8.38163	-5.335	8.38583	-5.48	8.38557	-0.704	8.39231	-4.803	8.38163	0.026
	8.41137	-3.641	8.40742	-5.297	8.41163	-5.634	8.41137	-1.206	8.41813	-4.729	8.40742	-0.048
	8.43717	-3.907	8.43321	-5.322	8.43743	-5.461	8.43717	-1.766	8.44395	-4.604	8.43321	-0.45
	8.46298	-4.023	8.459	-5.241	8.46323	-5.195	8.46298	-2.097	8.46977	-4.547	8.459	-0.905
	8.48878	-3.922	8.48479	-5.161	8.48904	-4.921	8.48878	-1.985	8.4956	-4.595	8.48479	-1.466
	8.51458	-3.525	8.51058	-5.187	8.51484	-4.71	8.51458	-1.932	8.52142	-4.678	8.51058	-1.916
	8.54038	-3.238	8.53637	-5.453	8.54064	-4.859	8.54038	-2.24	8.54724	-4.928	8.53637	-2.206
	8.56618	-3.006	8.56216	-5.699	8.56644	-5.076	8.56618	-2.795	8.57306	-5.131	8.56216	-2.507
	8.59199	-2.845	8.58795	-5.858	8.59225	-5.385	8.59199	-3.278	8.59889	-5.478	8.58795	-2.855
	8.61779	-3.038	8.61374	-5.833	8.61805	-5.561	8.61779	-3.681	8.62471	-5.717	8.61374	-3.056
	8.64359	-3.296	8.63953	-5.637	8.64385	-5.547	8.64359	-3.987	8.65053	-5.441	8.63953	-3.105
	8.66939	-3.675	8.66532	-5.539	8.66965	-5.581	8.66939	-4.463	8.67635	-4.987	8.66532	-3.104
	8.69519	-3.97	8.69111	-5.465	8.69546	-5.418	8.69519	-4.705	8.70218	-4.315	8.69111	-2.921
	8.72099	-3.906	8.7169	-5.445	8.72126	-5.201	8.72099	-4.705	8.728	-3.823	8.7169	-2.757
	8.7468	-3.701	8.74269	-5.48	8.74706	-4.836	8.7468	-4.464	8.75382	-3.705	8.74269	-2.549
	8.7726	-3.322	8.76848	-5.411	8.77286	-4.447	8.7726	-4.085	8.77964	-3.605	8.76848	-2.404
	8.7984	-3.209	8.79426	-5.333	8.79867	-4.466	8.7984	-4.027	8.80547	-3.744	8.79426	-2.338
	8.8242	-3.213	8.82005	-5.241	8.82447	-4.586	8.8242	-4.138	8.83129	-3.733	8.82005	-2.207
	8.85	-3.318	8.84584	-5.258	8.85027	-4.758	8.85	-4.348	8.85711	-3.648	8.84584	-2.003
	8.8758	-3.246	8.87163	-5.325	8.87608	-4.481	8.8758	-4.553	8.88293	-3.359	8.87163	-1.706
	8.90161	-3.026	8.89742	-5.3	8.90188	-4.319	8.90161	-4.752	8.90875	-3.102	8.89742	-1.741
	8.92741	-2.94	8.92321	-5.274	8.92768	-4.553	8.92741	-5.161	8.93458	-2.962	8.92321	-2.063
	8.95321	-2.985	8.949	-5.311	8.95348	-5.158	8.95321	-5.468	8.9604	-3.029	8.949	-2.508
	8.97901	-3.355	8.97479	-5.444	8.97929	-5.682	8.97901	-5.513	8.98622	-3.085	8.97479	-2.76
	9.00481	-3.808	9.00058	-5.541	9.00509	-5.73	9.00481	-5.457	9.01204	-3.036	9.00058	-2.51
	9.03062	-4.133	9.02637	-5.6	9.03089	-5.762	9.03062	-5.383	9.03787	-2.887	9.02637	-2.01
	9.05642	-3.976	9.05216	-5.496	9.05669	-5.709	9.05642	-5.239	9.06369	-2.415	9.05216	-1.414
	9.08222	-3.625	9.07795	-5.39	9.0825	-5.67	9.08222	-5.135	9.08951	-1.753	9.07795	-0.839
	9.10802	-3.239	9.10374	-5.211	9.1083	-5.6	9.10802	-4.911	9.11533	-0.975	9.10374	-0.402
	9.13382	-3.182	9.12953	-5.064	9.1341	-5.725	9.13382	-4.799	9.14116	-0.07	9.12953	0.025
	9.15962	-3.177	9.15532	-4.769	9.1599	-5.751	9.15962	-4.812	9.16698	0.691	9.15532	0.269
	9.18543	-3.059	9.18111	-4.377	9.18571	-5.431	9.18543	-4.793	9.1928	1.491	9.18111	0.575
	9.21123	-3.325	9.2069	-4.232	9.21151	-5.175	9.21123	-5.065	9.21862	1.726	9.2069	0.79
	9.23703	-3.767	9.23269	-4.379	9.23731	-5.161	9.23703	-5.381	9.24445	2.064	9.23269	1.136
	9.26283	-4.333	9.25848	-4.875	9.26311	-5.598	9.26283	-5.809	9.27027	2.369	9.25848	1.45
	9.28863	-4.629	9.28427	-5.38	9.28892	-6.11	9.28863	-6.074	9.29609	2.794	9.28427	1.859
	9.31443	-4.238	9.31006	-5.605	9.31472	-5.943	9.31443	-5.829	9.32191	3.545	9.31006	2.505
	9.34024	-3.651	9.33585	-5.593	9.34052	-5.276	9.34024	-5.511	9.34774	4.597	9.33585	3.41
	9.36604	-3.008	9.36164	-5.422	9.36632	-4.619	9.36604	-5.254	9.37356	5.23	9.36164	4.246
	9.39184	-2.7	9.38743	-5.18	9.39213	-4.233	9.39184	-5.019	9.39938	5.889	9.38743	5.195
	9.41764	-3.291	9.41322	-5.097	9.41793	-4.647	9.41764	-5.139	9.4252	5.989	9.41322	5.478
	9.44344	-3.929	9.43901	-5.046	9.44373	-5.125	9.44344	-5.106	9.45103	6.368	9.43901	5.876
	9.46925	-4.547	9.4648	-4.893	9.46953	-5.41	9.46925	-4.903	9.47685	6.694	9.4648	6.027
	9.49505	-4.554	9.49059	-4.615	9.49534	-5.353	9.49505	-4.775	9.50267	7.675	9.49059	6.21
	9.52085	-4.301	9.51637	-4.284	9.52114	-5.047	9.52085	-4.52	9.52849	8.648	9.51637	6.291
	9.54665	-3.915	9.54216	-3.804	9.54694	-4.264	9.54665	-4.309	9.55432	9.857	9.54216	6.79
	9.57245	-3.744	9.56795	-3.333	9.57274	-3.615	9.57245	-4.155	9.58014	10.476	9.56795	7.585
	9.59825	-3.621	9.59374	-2.903	9.59855	-3.274	9.59825	-3.965	9.60596	11.083	9.59374	8.582
	9.62406	-3.731	9.61953	-2.869	9.62435	-3.547	9.62406	-4.263	9.63178	11.055	9.61953	8.992
	9.64986	-3.786	9.64532	-3.074	9.65015	-4.1	9.64986	-4.572	9.65761	10.651	9.64532	9.425
	9.67566	-3.512	9.67111	-3.564	9.67595	-4.59	9.67566	-4.931	9.68343	10.1	9.67111	9.403
	9.70146	-3.42	9.6969	-4.078	9.70176	-4.843	9.70146	-5.009	9.70925	9.697	9.6969	9.639
	9.72726	-3.543	9.72269	-4.232	9.72756	-4.806	9.72726	-4.738	9.73507	9.782	9.72269	9.827
	9.75306	-3.827	9.74848	-4.144	9.75336	-4.853	9.75306	-4.328	9.7609	10.111	9.74848	9.612
	9.77887	-3.836	9.77427	-3.658	9.77916	-4.898	9.77887	-3.716	9.78672	10.542	9.77427	9.355
	9.80467	-3.502	9.80006	-3.182	9.80497	-4.82	9.80467	-3.23	9.81254	11.031	9.80006	9.711
	9.83047	-3.002	9.82585	-2.765	9.83077	-4.711	9.83047	-2.759	9.83836	11.244	9.82585	10.465
	9.85627	-2.592	9.85164	-2.36	9.85657	-4.149	9.85627	-2.531	9.86419	11.522	9.85164	11.15
	9.88207	-2.534	9.87743	-2.149	9.88237	-3.626	9.88207	-2.404	9.89001	11.681	9.87743	11.195
	9.90788	-2.595	9.90322	-1.957	9.90818	-3.087	9.90788	-2.374	9.91583	11.91	9.90322	11.494
	9.93368	-3.033	9.92901	-1.907	9.93398	-3.015	9.93368	-2.582	9.94165	11.904	9.92901	11.783
	9.95948	-3.617	9.9548	-2.159	9.95978	-3.387	9.95948	-2.908	9.96748	11.605	9.9548	11.875
	9.98528	-3.808	9.98059	-2.303	9.98558	-3.858	9.98528	-2.743	9.9933	11.12	9.98059	11.575
	10.0111	-3.808	10.0064	-2.105	10.0114	-4.217	10.0111	-2.326	10.0191	10.822	10.0064	11.415
	10.0369	-3.397	10.0322	-1.25	10.0372	-4.072	10.0369	-1.2	10.0449	11.037	10.0322	11.625
	10.0627	-3.084	10.058	-0.072	10.063	-3.748	10.0627	-0.337	10.0708	11.645	10.058	12.192
	10.0885	-2.951	10.0838	0.826	10.0888	-3.533	10.0885	0.596	10.0966	12.065	10.0838	12.628
	10.1143	-2.659	10.1095	1.803	10.1146	-3.314	10.1143	1.156	10.1224	12.858	10.1095	13.147
	10.1401	-2.475	10.1353	2.164	10.1404	-3.377	10.1401	1.848	10.1482	13.305	10.1353	13.277
	10.1659	-2.219	10.1611	2.645	10.1662	-3.171	10.1659	2.611	10.1741	14.21	10.1611	13.646
	10.1917	-1.908	10.1869	3.317	10.192	-2.992	10.1917	3.578	10.1999	14.803	10.1869	14.054
	10.2175	-1.822	10.2127	4.11	10.2178	-2.957	10.2175	3.897	10.2257	15.137	10.2127	14.547
	10.2433	-1.854	10.2385	4.863	10.2436	-3.109	10.2433	4.337	10.2515	15.059	10.2385	14.839
	10.2691	-2.001	10.2643	5.822	10.2694	-3.14	10.2691	4.653	10.2774	15.544	10.2643	15.723
	10.2949	-2.026	10.2901	6.601	10.2952	-2.8	10.2949	5.627	10.3032	16.427	10.2901	16.657
	10.3207	-1.764	10.3158	7.648	10.321	-2.216	10.3207	6.679	10.329	17.983	10.3158	18.081
	10.3465	-1.582	10.3416	8.374	10.3468	-1.856	10.3465	8.231	10.3548	18.757	10.3416	18.934
	10.3723	-1.64	10.3674	9.226	10.3726	-1.933	10.3723	8.933	10.3806	19.261	10.3674	19.631
	10.3981	-1.515	10.3932	9.833	10.3984	-2.229	10.3981	9.687	10.4065	19.409	10.3932	19.791
	10.4239	-1.255	10.419	10.771	10.4242	-2.49	10.4239	10.283	10.4323	19.624	10.419	20.505
	10.4497	-0.761	10.4448	11.905	10.45	-2.468	10.4497	11.76	10.4581	19.902	10.4448	21.551
	10.4755	-0.176	10.4706	13.61	10.4758	-2.057	10.4755	12.975	10.4839	20.832	10.4706	22.866
	10.5013	-0.045	10.4964	14.587	10.5016	-1.678	10.5013	14.236	10.5098	21.64	10.4964	23.519
	10.5271	0.124	10.5222	15.659	10.5274	-1.35	10.5271	15.131	10.5356	22.505	10.5222	24.235
	10.5529	0.057	10.548	16.259	10.5532	-1.301	10.5529	15.972	10.5614	22.956	10.548	24.675
	10.5787	-0.147	10.5738	16.848	10.579	-1.455	10.5787	16.451	10.5872	23.333	10.5738	25.331
	10.6045	-0.24	10.5995	17.277	10.6049	-1.551	10.6045	17.445	10.613	23.556	10.5995	25.766
	10.6303	-0.369	10.6253	17.689	10.6306	-1.65	10.6303	17.937	10.6389	23.981	10.6253	26.035
	10.6561	-0.517	10.6511	17.941	10.6564	-1.608	10.6561	18.839	10.6647	24.512	10.6511	26.103
	10.6819	-0.726	10.6769	18.475	10.6822	-1.482	10.6819	19.507	10.6905	24.704	10.6769	26.487
	10.7077	-1.009	10.7027	19.03	10.7081	-1.359	10.7077	20.308	10.7163	24.551	10.7027	26.975
	10.7335	-1.413	10.7285	19.67	10.7339	-1.302	10.7335	20.571	10.7422	24.31	10.7285	27.358
	10.7593	-1.546	10.7543	19.908	10.7597	-1.205	10.7593	20.515	10.768	24.312	10.7543	27.359
	10.7851	-1.459	10.7801	20.3	10.7855	-1.036	10.7851	20.447	10.7938	24.503	10.7801	27.132
	10.8109	-1.041	10.8059	20.553	10.8113	-0.801	10.8109	20.555	10.8196	24.651	10.8059	26.975
	10.8367	-0.74	10.8316	20.521	10.8371	-0.943	10.8367	20.611	10.8454	24.263	10.8316	26.596
	10.8625	-0.628	10.8574	20.303	10.8629	-1.291	10.8625	20.528	10.8713	23.737	10.8574	26.191
	10.8883	-0.776	10.8832	20.027	10.8887	-1.763	10.8883	20.166	10.8971	22.954	10.8832	25.756
	10.9141	-0.944	10.909	19.972	10.9145	-1.971	10.9141	19.982	10.9229	22.42	10.909	25.582
	10.9399	-0.82	10.9348	20.133	10.9403	-1.711	10.9399	20.299	10.9487	22.2	10.9348	25.752
	10.9657	-0.741	10.9606	20.105	10.9661	-1.468	10.9657	20.458	10.9746	22.127	10.9606	25.938
	10.9916	-0.327	10.9864	19.786	10.9919	-0.882	10.9916	20.864	11.0004	22.461	10.9864	26.015
	11.0174	0.101	11.0122	19.456	11.0177	-0.553	11.0174	20.568	11.0262	22.578	11.0122	25.807
	11.0432	0.381	11.038	18.872	11.0435	-0.431	11.0432	20.04	11.052	22.051	11.038	25.052
	11.0689	0.51	11.0638	18.486	11.0693	-0.457	11.0689	19.316	11.0778	21.383	11.0638	24.19
	11.0948	0.442	11.0895	17.696	11.0951	-0.642	11.0948	18.875	11.1037	20.427	11.0895	22.894
	11.1206	0.263	11.1153	17.244	11.1209	-0.745	11.1206	18.612	11.1295	19.787	11.1153	21.964
	11.1464	0.243	11.1411	16.893	11.1467	-0.714	11.1464	18.489	11.1553	19.347	11.1411	21.207
	11.1722	0.339	11.1669	16.673	11.1725	-0.782	11.1722	17.942	11.1811	18.808	11.1669	20.612
	11.198	0.06	11.1927	15.55	11.1983	-1.161	11.198	17.097	11.207	17.515	11.1927	19.751
	11.2238	-0.327	11.2185	14.331	11.2241	-1.622	11.2238	15.705	11.2328	16.148	11.2185	18.843
	11.2496	-0.794	11.2443	12.69	11.2499	-1.939	11.2496	14.442	11.2586	14.804	11.2443	17.632
	11.2754	-1.117	11.2701	11.894	11.2757	-2.122	11.2754	13.48	11.2844	13.548	11.2701	16.713
	11.3012	-1.413	11.2959	11.174	11.3015	-2.15	11.3012	12.86	11.3102	12.726	11.2959	15.662
	11.327	-1.741	11.3216	10.508	11.3273	-2.282	11.327	12.049	11.3361	12.07	11.3216	14.418
	11.3528	-2.008	11.3474	9.487	11.3531	-2.222	11.3528	11.595	11.3619	11.766	11.3474	13.541
	11.3786	-2.01	11.3732	9.015	11.3789	-2.15	11.3786	11.068	11.3877	11.482	11.3732	13.122
	11.4044	-1.904	11.399	8.711	11.4047	-1.929	11.4044	10.596	11.4135	11.008	11.399	13.143
	11.4302	-1.579	11.4248	8.634	11.4305	-1.712	11.4302	9.879	11.4394	10.366	11.4248	13.027
	11.456	-1.547	11.4506	7.723	11.4563	-1.794	11.456	9.04	11.4652	9.208	11.4506	12.161
	11.4818	-1.691	11.4764	6.753	11.4821	-2.061	11.4818	7.892	11.491	7.97	11.4764	11.194
	11.5076	-2.027	11.5022	5.635	11.5079	-2.573	11.5076	6.646	11.5168	6.858	11.5022	9.876
	11.5334	-2.311	11.528	5.07	11.5337	-3.17	11.5334	5.771	11.5427	5.661	11.528	8.483
	11.5592	-2.445	11.5538	4.64	11.5595	-3.632	11.5592	5.148	11.5685	4.623	11.5538	7.443
	11.585	-2.509	11.5795	4.222	11.5853	-4.066	11.585	4.489	11.5943	3.62	11.5795	6.44
	11.6108	-2.557	11.6053	3.309	11.6111	-4.148	11.6108	3.631	11.6201	3.217	11.6053	5.653
	11.6366	-2.619	11.6311	2.672	11.637	-4.01	11.6366	2.918	11.6459	3.105	11.6311	4.711
	11.6624	-2.585	11.6569	2.345	11.6628	-3.705	11.6624	2.412	11.6718	3.217	11.6569	4.24
	11.6882	-2.503	11.6827	2.327	11.6885	-3.484	11.6882	2.151	11.6976	3.139	11.6827	3.835
	11.714	-2.418	11.7085	2.112	11.7143	-3.459	11.714	1.88	11.7234	2.637	11.7085	3.672
	11.7398	-2.388	11.7343	1.831	11.7402	-3.691	11.7398	1.818	11.7492	1.947	11.7343	3.177
	11.7656	-2.707	11.7601	1.039	11.766	-3.918	11.7656	1.586	11.7751	1.644	11.7601	2.564
	11.7914	-3.029	11.7859	0.232	11.7918	-4.346	11.7914	1.096	11.8009	1.392	11.7859	1.822
	11.8172	-3.521	11.8117	-0.555	11.8176	-4.625	11.8172	0.347	11.8267	1.214	11.8117	1.446
	11.843	-3.74	11.8374	-1.11	11.8434	-4.764	11.843	-0.542	11.8525	0.697	11.8374	1.029
	11.8688	-3.795	11.8632	-1.471	11.8692	-4.515	11.8688	-1.131	11.8783	0.265	11.8632	0.824
	11.8946	-3.587	11.889	-1.633	11.895	-4.144	11.8946	-0.946	11.9042	-0.173	11.889	0.518
	11.9204	-3.167	11.9148	-1.788	11.9208	-3.941	11.9204	-0.721	11.93	-0.396	11.9148	0.256
	11.9462	-2.775	11.9406	-1.863	11.9466	-3.861	11.9462	-0.541	11.9558	-0.587	11.9406	-0.046
	11.972	-2.925	11.9664	-2.096	11.9724	-3.959	11.972	-0.849	11.9816	-1.004	11.9664	-0.345
	11.9978	-3.315	11.9922	-2.321	11.9982	-3.981	11.9978	-1.292	12.0075	-1.791	11.9922	-0.737
	12.0236	-3.693	12.018	-2.643	12.024	-4.026	12.0236	-1.807	12.0333	-2.508	12.018	-1.117
	12.0494	-3.945	12.0438	-3.154	12.0498	-4.315	12.0494	-2.235	12.0591	-3.365	12.0438	-1.829
	12.0752	-3.94	12.0695	-3.658	12.0756	-4.633	12.0752	-2.652	12.0849	-3.704	12.0695	-2.503
	12.101	-3.975	12.0953	-4.055	12.1014	-4.865	12.101	-3.134	12.1107	-3.87	12.0953	-3.207
	12.1268	-3.71	12.1211	-4.144	12.1272	-4.737	12.1268	-3.619	12.1366	-3.823	12.1211	-3.406
	12.1526	-3.462	12.1469	-4.138	12.153	-4.823	12.1526	-3.874	12.1624	-3.972	12.1469	-3.397
	12.1784	-3.152	12.1727	-4.345	12.1788	-4.91	12.1784	-3.887	12.1882	-4.193	12.1727	-3.296
	12.2042	-2.909	12.1985	-4.604	12.2046	-5.096	12.2042	-3.628	12.214	-4.324	12.1985	-3.418
	12.23	-3.07	12.2243	-4.808	12.2304	-5.231	12.23	-3.716	12.2399	-4.231	12.2243	-3.841
	12.2558	-3.226	12.2501	-4.653	12.2562	-5.219	12.2558	-3.786	12.2657	-4.031	12.2501	-4.155
	12.2816	-3.495	12.2759	-4.517	12.282	-5.132	12.2816	-3.89	12.2915	-3.959	12.2759	-4.087
	12.3074	-3.417	12.3017	-4.388	12.3078	-4.932	12.3074	-3.67	12.3173	-3.82	12.3017	-3.903
	12.3332	-3.136	12.3274	-4.619	12.3336	-4.82	12.3332	-3.601	12.3431	-3.854	12.3274	-3.825
	12.359	-2.923	12.3532	-4.883	12.3594	-4.695	12.359	-3.685	12.369	-4.146	12.3532	-4.054
	12.3848	-2.896	12.379	-5.267	12.3852	-4.721	12.3848	-3.95	12.3948	-4.453	12.379	-4.378
	12.4107	-3.16	12.4048	-5.811	12.411	-4.974	12.4107	-4.448	12.4206	-4.888	12.4048	-4.604
	12.4365	-3.41	12.4306	-6.164	12.4368	-5.14	12.4365	-4.897	12.4464	-5.006	12.4306	-4.533
	12.4622	-3.6	12.4564	-6.366	12.4626	-5.155	12.4622	-5.342	12.4723	-5.165	12.4564	-4.534
	12.488	-3.598	12.4822	-6.265	12.4884	-4.924	12.488	-5.678	12.4981	-5.208	12.4822	-4.686
	12.5138	-3.393	12.508	-5.955	12.5142	-4.755	12.5138	-5.445	12.5239	-5.304	12.508	-5.04
	12.5396	-3.16	12.5338	-5.255	12.54	-4.748	12.5396	-5.194	12.5497	-5.21	12.5338	-5.004
	12.5655	-2.778	12.5595	-4.333	12.5658	-5.01	12.5655	-4.685	12.5755	-4.874	12.5595	-4.472
	12.5913	-2.461	12.5853	-3.925	12.5916	-5.285	12.5913	-4.355	12.6014	-4.53	12.5853	-3.94
	12.6171	-2.226	12.6111	-4.191	12.6174	-5.208	12.6171	-4.256	12.6272	-4.211	12.6111	-3.996
	12.6429	-2.311	12.6369	-4.859	12.6433	-4.963	12.6429	-4.427	12.653	-4.267	12.6369	-4.654
	12.6687	-2.608	12.6627	-5.523	12.6691	-4.782	12.6687	-4.722	12.6788	-4.499	12.6627	-5.206
	12.6945	-2.786	12.6885	-5.387	12.6949	-4.775	12.6945	-4.907	12.7047	-4.635	12.6885	-5.162
	12.7203	-2.62	12.7143	-5.014	12.7206	-4.773	12.7203	-4.761	12.7305	-4.388	12.7143	-4.809
	12.7461	-2.618	12.7401	-4.755	12.7465	-4.648	12.7461	-4.623	12.7563	-4.041	12.7401	-4.578
	12.7719	-3.067	12.7659	-5.103	12.7723	-4.699	12.7719	-4.841	12.7821	-4.24	12.7659	-4.663
	12.7977	-3.527	12.7917	-5.733	12.7981	-4.832	12.7977	-5.265	12.8079	-4.77	12.7917	-4.922
	12.8235	-3.366	12.8174	-5.912	12.8239	-4.732	12.8235	-5.266	12.8338	-4.947	12.8174	-4.761
	12.8493	-2.958	12.8432	-5.547	12.8497	-4.461	12.8493	-5.037	12.8596	-4.619	12.8432	-4.321
	12.8751	-2.846	12.869	-5.276	12.8755	-4.21	12.8751	-4.967	12.8854	-4.408	12.869	-3.971
	12.9009	-3.258	12.8948	-5.593	12.9013	-4.191	12.9009	-5.37	12.9112	-4.625	12.8948	-4.107
	12.9267	-3.553	12.9206	-5.995	12.9271	-4.347	12.9267	-5.674	12.9371	-5.173	12.9206	-4.457
	12.9525	-3.686	12.9464	-6.069	12.9529	-4.537	12.9525	-5.715	12.9629	-5.47	12.9464	-4.63
	12.9783	-3.781	12.9722	-5.749	12.9787	-4.776	12.9783	-5.53	12.9887	-5.319	12.9722	-4.623
	13.0041	-3.722	12.998	-5.414	13.0045	-4.861	13.0041	-5.282	13.0145	-4.924	12.998	-4.501
	13.0299	-3.391	13.0238	-5.145	13.0303	-4.537	13.0299	-4.906	13.0404	-4.529	13.0238	-4.054
	13.0557	-2.974	13.0495	-5.198	13.0561	-4.256	13.0557	-4.395	13.0662	-4.519	13.0495	-3.839
	13.0815	-2.814	13.0753	-5.23	13.0819	-4.256	13.0815	-4.235	13.092	-4.747	13.0753	-4.406
	13.1073	-2.982	13.1011	-5.143	13.1077	-4.53	13.1073	-4.743	13.1178	-5.035	13.1011	-5.202
	13.1331	-3.354	13.1269	-4.976	13.1335	-5.349	13.1331	-5.617	13.1436	-5.698	13.1269	-5.704
	13.1589	-3.741	13.1527	-4.973	13.1593	-6.016	13.1589	-6.083	13.1695	-6.113	13.1527	-5.406
	13.1847	-3.948	13.1785	-4.937	13.1851	-6.161	13.1847	-5.82	13.1953	-6.17	13.1785	-5.199
	13.2105	-3.743	13.2043	-5.151	13.2109	-5.987	13.2105	-5.125	13.2211	-5.963	13.2043	-5.29
	13.2363	-3.16	13.2301	-5.356	13.2367	-5.546	13.2363	-4.609	13.2469	-5.639	13.2301	-5.477
	13.2621	-2.84	13.2559	-5.388	13.2625	-5.387	13.2621	-4.308	13.2728	-5.542	13.2559	-5.403
	13.2879	-3.13	13.2817	-5.765	13.2883	-5.543	13.2879	-4.608	13.2986	-5.774	13.2817	-5.423
	13.3137	-3.662	13.3074	-6.08	13.3141	-5.665	13.3137	-5.113	13.3244	-6.022	13.3074	-5.538
	13.3395	-3.906	13.3332	-6.374	13.3399	-5.734	13.3395	-5.51	13.3502	-6.108	13.3332	-5.599
	13.3653	-3.69	13.359	-6.335	13.3657	-5.748	13.3653	-5.945	13.376	-5.988	13.359	-5.517
	13.3911	-3.215	13.3848	-5.671	13.3915	-5.445	13.3911	-5.907	13.4019	-5.262	13.3848	-5.097
	13.4169	-2.952	13.4106	-5.068	13.4173	-5.138	13.4169	-5.723	13.4277	-4.641	13.4106	-4.756
	13.4427	-2.849	13.4364	-4.61	13.4431	-4.674	13.4427	-5.406	13.4535	-4.384	13.4364	-4.413
	13.4685	-2.824	13.4622	-4.692	13.4689	-4.31	13.4685	-5.182	13.4793	-4.532	13.4622	-4.221
	13.4943	-2.873	13.488	-5.148	13.4947	-3.996	13.4943	-5.092	13.5052	-4.948	13.488	-4.275
	13.5201	-2.886	13.5138	-5.397	13.5205	-3.761	13.5201	-4.872	13.531	-5.103	13.5138	-4.442
	13.5459	-3.088	13.5396	-5.629	13.5463	-4.07	13.5459	-4.78	13.5568	-5.408	13.5396	-4.679
	13.5717	-3.199	13.5654	-5.634	13.5721	-4.572	13.5717	-5.002	13.5826	-5.704	13.5654	-4.821
	13.5975	-3.234	13.5911	-5.534	13.5979	-5.242	13.5975	-5.366	13.6084	-5.946	13.5911	-4.962
	13.6233	-2.992	13.6169	-5.492	13.6237	-5.669	13.6233	-5.43	13.6343	-5.932	13.6169	-5.07
	13.6491	-2.766	13.6427	-5.69	13.6495	-5.86	13.6491	-5.395	13.6601	-5.887	13.6427	-5.148
	13.6749	-2.926	13.6685	-5.964	13.6753	-6.124	13.6749	-5.488	13.6859	-5.899	13.6685	-5.174
	13.7007	-3.177	13.6943	-5.87	13.7012	-5.947	13.7007	-5.662	13.7117	-5.956	13.6943	-5.039
	13.7265	-3.315	13.7201	-5.601	13.727	-5.576	13.7265	-5.976	13.7376	-6.005	13.7201	-4.897
	13.7523	-3.388	13.7459	-5.812	13.7528	-5.14	13.7523	-6.123	13.7634	-6.267	13.7459	-4.843
	13.7781	-3.408	13.7717	-6.349	13.7786	-4.852	13.7781	-6.107	13.7892	-6.555	13.7717	-4.893
	13.8039	-3.688	13.7974	-6.655	13.8044	-4.905	13.8039	-6.034	13.815	-6.503	13.7974	-5.107
	13.8297	-3.901	13.8232	-6.439	13.8302	-4.972	13.8297	-5.762	13.8408	-6.248	13.8232	-5.306
	13.8555	-4.077	13.849	-6.27	13.856	-5.078	13.8555	-5.645	13.8667	-5.763	13.849	-5.685
	13.8813	-4.154	13.8748	-6.374	13.8818	-5.165	13.8813	-5.874	13.8925	-5.505	13.8748	-5.978
	13.9071	-4.437	13.9006	-6.536	13.9076	-5.32	13.9071	-6.29	13.9183	-5.598	13.9006	-6.118
	13.9329	-4.554	13.9264	-6.61	13.9334	-5.622	13.9329	-6.521	13.9441	-5.841	13.9264	-6.115
	13.9588	-4.439	13.9522	-6.89	13.9592	-5.893	13.9588	-6.605	13.97	-6.287	13.9522	-6.242
	13.9846	-4.317	13.978	-7.236	13.985	-5.974	13.9846	-6.77	13.9958	-6.549	13.978	-6.489
	14.0104	-4.318	14.0038	-7.392	14.0108	-5.872	14.0104	-7.065	14.0216	-6.497	14.0038	-6.764
	14.0362	-4.616	14.0296	-7.288	14.0366	-5.977	14.0362	-7.172	14.0474	-6.276	14.0296	-6.872
	14.062	-4.68	14.0554	-7.305	14.0624	-6.1	14.062	-7.119	14.0732	-6.46	14.0554	-6.805
	14.0878	-4.42	14.0811	-7.485	14.0882	-6.183	14.0878	-6.924	14.0991	-6.812	14.0811	-6.774
	14.1136	-3.99	14.1069	-7.313	14.114	-5.718	14.1136	-6.697	14.1249	-7.079	14.1069	-6.366
	14.1394	-3.68	14.1327	-6.808	14.1398	-5.139	14.1394	-6.377	14.1507	-6.911	14.1327	-5.718
	14.1652	-3.745	14.1585	-6.526	14.1656	-5.035	14.1652	-6.316	14.1765	-6.772	14.1585	-5.694
	14.191	-4.152	14.1843	-6.631	14.1914	-5.213	14.191	-6.511	14.2024	-6.89	14.1843	-6.147
	14.2168	-4.423	14.2101	-6.656	14.2172	-5.457	14.2168	-6.522	14.2282	-7.006	14.2101	-6.43
	14.2426	-4.197	14.2359	-6.406	14.243	-5.592	14.2426	-6.28	14.254	-6.887	14.2359	-6.119
	14.2684	-3.691	14.2617	-6.199	14.2688	-5.432	14.2684	-5.886	14.2798	-6.399	14.2617	-5.412
	14.2942	-3.306	14.2875	-6.202	14.2946	-5.49	14.2942	-5.575	14.3056	-5.95	14.2875	-5.1
	14.32	-3.246	14.3133	-6.158	14.3204	-5.516	14.32	-5.544	14.3315	-5.766	14.3133	-5.422
	14.3458	-3.237	14.339	-5.885	14.3462	-5.418	14.3458	-5.667	14.3573	-5.683	14.339	-5.656
	14.3716	-3.002	14.3648	-5.899	14.372	-5.211	14.3716	-5.768	14.3831	-5.581	14.3648	-5.754
	14.3974	-2.732	14.3906	-6.158	14.3978	-5.104	14.3974	-5.619	14.4089	-5.356	14.3906	-5.824
	14.4232	-2.636	14.4164	-6.371	14.4236	-5.042	14.4232	-5.338	14.4348	-5.227	14.4164	-5.606
	14.449	-2.691	14.4422	-6.354	14.4494	-4.944	14.449	-5.047	14.4606	-5.219	14.4422	-5.277
	14.4748	-2.936	14.468	-6.339	14.4752	-4.96	14.4748	-5.069	14.4864	-5.461	14.468	-4.906
	14.5006	-3.004	14.4938	-6.486	14.501	-5.295	14.5006	-5.316	14.5122	-5.704	14.4938	-4.707
	14.5264	-3.073	14.5196	-6.511	14.5268	-5.686	14.5264	-5.603	14.5381	-5.695	14.5196	-4.834
	14.5522	-3.251	14.5453	-6.449	14.5526	-5.974	14.5522	-6.147	14.5639	-5.601	14.5453	-5.059
	14.578	-3.604	14.5711	-6.214	14.5784	-6.11	14.578	-6.702	14.5897	-5.591	14.5711	-5.341
	14.6038	-3.968	14.5969	-6.111	14.6042	-6.481	14.6038	-7.083	14.6155	-5.783	14.5969	-5.602
	14.6296	-4.376	14.6227	-6.432	14.63	-6.837	14.6296	-7.175	14.6413	-6.103	14.6227	-5.911
	14.6554	-4.637	14.6485	-6.91	14.6558	-6.721	14.6554	-6.877	14.6672	-6.31	14.6485	-6.365
	14.6812	-4.768	14.6743	-7.202	14.6816	-6.062	14.6812	-6.432	14.693	-6.444	14.6743	-6.51
	14.707	-4.698	14.7001	-7.184	14.7074	-5.397	14.707	-6.053	14.7188	-6.544	14.7001	-6.398
	14.7328	-4.539	14.7259	-6.837	14.7332	-5.215	14.7328	-5.808	14.7446	-6.648	14.7259	-6.03
	14.7586	-4.278	14.7517	-6.495	14.7591	-5.162	14.7586	-5.741	14.7705	-6.605	14.7517	-5.811
	14.7844	-4.005	14.7775	-6.534	14.7849	-5.386	14.7844	-5.943	14.7963	-6.554	14.7775	-5.974
	14.8102	-3.899	14.8033	-6.699	14.8107	-5.727	14.8102	-6.181	14.8221	-6.521	14.8033	-6.032
	14.836	-4.112	14.829	-6.906	14.8365	-6.028	14.836	-6.456	14.8479	-6.487	14.829	-5.824
	14.8618	-4.494	14.8548	-6.948	14.8623	-6.298	14.8618	-6.54	14.8737	-6.466	14.8548	-5.529
	14.8876	-4.8	14.8806	-6.584	14.8881	-6.213	14.8876	-6.357	14.8996	-6.462	14.8806	-5.296
	14.9134	-4.7	14.9064	-6.065	14.9139	-5.734	14.9134	-6.03	14.9254	-6.459	14.9064	-5.096
	14.9392	-4.503	14.9322	-5.901	14.9397	-5.397	14.9392	-5.872	14.9512	-6.352	14.9322	-5.275
	14.965	-4.377	14.958	-6.006	14.9655	-5.571	14.965	-5.799	14.977	-6.215	14.958	-5.651
	14.9908	-4.151	14.9838	-6.404	14.9913	-6.034	14.9908	-5.636	15.0029	-6.067	14.9838	-5.795
	15.0166	-3.869	15.0096	-6.597	15.0171	-6.619	15.0166	-5.617	15.0287	-5.988	15.0096	-5.707
	15.0424	-3.537	15.0354	-6.497	15.0429	-6.68	15.0424	-5.79	15.0545	-5.765	15.0354	-5.476
	15.0682	-3.396	15.0611	-6.398	15.0687	-6.512	15.0682	-6.317	15.0803	-5.39	15.0611	-5.374
	15.094	-3.626	15.0869	-6.398	15.0945	-6.421	15.094	-6.928	15.1061	-5.345	15.0869	-5.762
	15.1198	-3.809	15.1127	-6.465	15.1203	-6.135	15.1198	-7.01	15.132	-5.578	15.1127	-6.276
	15.1456	-3.822	15.1385	-6.571	15.1461	-5.928	15.1456	-6.674	15.1578	-5.735	15.1385	-6.578
	15.1714	-3.81	15.1643	-6.808	15.1719	-5.75	15.1714	-6.507	15.1836	-5.739	15.1643	-6.972
	15.1972	-3.835	15.1901	-6.765	15.1977	-5.577	15.1972	-6.449	15.2094	-5.521	15.1901	-6.778
	15.223	-3.857	15.2159	-6.458	15.2235	-5.506	15.223	-6.573	15.2353	-5.414	15.2159	-6.259
	15.2488	-4.097	15.2417	-6.151	15.2493	-5.483	15.2488	-6.622	15.2611	-5.444	15.2417	-5.713
	15.2746	-4.365	15.2675	-6.148	15.2751	-5.698	15.2746	-6.542	15.2869	-5.611	15.2675	-5.475
	15.3004	-4.473	15.2933	-6.433	15.3009	-5.962	15.3004	-6.646	15.3127	-5.776	15.2933	-5.882
	15.3262	-4.512	15.319	-6.795	15.3267	-6.429	15.3262	-6.853	15.3385	-6.034	15.319	-6.496
	15.3521	-4.068	15.3448	-7.044	15.3525	-6.81	15.3521	-6.944	15.3644	-6.125	15.3448	-6.828
	15.3779	-3.853	15.3706	-7.367	15.3783	-6.994	15.3779	-7.378	15.3902	-5.909	15.3706	-7.082
	15.4037	-3.69	15.3964	-7.31	15.4041	-6.856	15.4037	-7.555	15.416	-5.924	15.3964	-6.954
	15.4294	-3.974	15.4222	-7.394	15.4299	-6.977	15.4294	-7.726	15.4418	-6.594	15.4222	-6.923
	15.4552	-4.126	15.448	-7.465	15.4557	-6.772	15.4552	-7.419	15.4677	-7.013	15.448	-6.874
	15.481	-3.977	15.4738	-7.54	15.4815	-6.28	15.481	-6.934	15.4935	-6.887	15.4738	-6.782
	15.5069	-3.582	15.4996	-7.536	15.5073	-5.794	15.5069	-6.422	15.5193	-6.759	15.4996	-6.581
	15.5327	-3.186	15.5254	-7.395	15.5331	-5.555	15.5327	-5.942	15.5451	-6.668	15.5254	-6.293
	15.5585	-3.061	15.5511	-7.368	15.5589	-5.636	15.5585	-5.878	15.5709	-6.504	15.5511	-5.979
	15.5843	-3.364	15.5769	-7.364	15.5847	-5.925	15.5843	-6.303	15.5968	-6.41	15.5769	-6.018
	15.6101	-3.902	15.6027	-7.509	15.6105	-6.185	15.6101	-6.994	15.6226	-6.485	15.6027	-6.199
	15.6359	-4.315	15.6285	-7.499	15.6363	-6.239	15.6359	-7.334	15.6484	-6.592	15.6285	-6.188
	15.6617	-4.421	15.6543	-7.352	15.6621	-6.104	15.6617	-7.125	15.6742	-6.598	15.6543	-6.259
	15.6875	-4.31	15.6801	-7.117	15.688	-5.866	15.6875	-6.765	15.7001	-6.469	15.6801	-6.34
	15.7133	-4.308	15.7059	-6.983	15.7137	-6.021	15.7133	-6.727	15.7259	-6.622	15.7059	-6.491
	15.7391	-4.853	15.7317	-7.095	15.7395	-6.493	15.7391	-7.025	15.7517	-6.908	15.7317	-6.603
	15.7649	-5.337	15.7575	-7.183	15.7653	-6.898	15.7649	-7.095	15.7775	-6.829	15.7575	-6.502
	15.7907	-4.841	15.7833	-7.146	15.7912	-6.977	15.7907	-6.7	15.8034	-6.524	15.7833	-6.328
	15.8165	-4.279	15.809	-7.362	15.817	-7.108	15.8165	-6.608	15.8292	-6.386	15.809	-6.269
	15.8423	-3.624	15.8348	-7.429	15.8428	-7.213	15.8423	-6.679	15.855	-6.496	15.8348	-6.177
	15.8681	-3.642	15.8606	-7.384	15.8686	-7.223	15.8681	-7.192	15.8808	-6.725	15.8606	-6.093
	15.8939	-3.928	15.8864	-7.251	15.8944	-6.981	15.8939	-7.551	15.9067	-6.933	15.8864	-5.939
	15.9197	-4.612	15.9122	-7.612	15.9202	-7.281	15.9197	-8.166	15.9325	-7.544	15.9122	-6.375
	15.9455	-5.354	15.938	-8.296	15.946	-7.494	15.9455	-8.841	15.9583	-8.12	15.938	-6.75
	15.9713	-5.924	15.9638	-9.094	15.9718	-7.945	15.9713	-9.455	15.9841	-8.779	15.9638	-7.376
	15.9971	-6.045	15.9896	-9.4	15.9976	-8.037	15.9971	-9.66	16.0099	-8.988	15.9896	-7.803
	16.0229	-6.024	16.0154	-9.469	16.0234	-8.124	16.0229	-9.711	16.0358	-9.11	16.0154	-8.145
	16.0487	-6.219	16.0411	-9.517	16.0492	-8.327	16.0487	-9.679	16.0616	-9.118	16.0411	-8.463
	16.0745	-6.175	16.0669	-9.629	16.075	-8.296	16.0745	-9.35	16.0874	-8.812	16.0669	-8.29
	16.1003	-6.249	16.0927	-9.69	16.1008	-8.469	16.1003	-9.09	16.1132	-8.574	16.0927	-8.276
	16.1261	-6.555	16.1185	-9.862	16.1266	-8.956	16.1261	-9.192	16.1391	-8.888	16.1185	-8.177
	16.1519	-6.804	16.1443	-9.968	16.1524	-9.565	16.1519	-9.242	16.1649	-9.428	16.1443	-7.975
	16.1777	-6.801	16.1701	-10.019	16.1782	-9.657	16.1777	-9.063	16.1907	-9.779	16.1701	-7.845
	16.2035	-6.588	16.1959	-9.849	16.204	-9.417	16.2035	-8.678	16.2165	-9.664	16.1959	-7.813
	16.2293	-6.436	16.2217	-9.427	16.2298	-8.928	16.2293	-8.551	16.2423	-9.349	16.2217	-7.835
	16.2551	-6.435	16.2475	-9.181	16.2556	-8.435	16.2551	-8.766	16.2682	-9.171	16.2475	-7.58
	16.2809	-6.079	16.2733	-8.965	16.2814	-7.875	16.2809	-8.627	16.294	-8.42	16.2733	-6.756
	16.3067	-5.741	16.2991	-8.921	16.3072	-7.565	16.3067	-8.36	16.3198	-7.614	16.2991	-6.075
	16.3325	-5.742	16.3248	-8.939	16.333	-7.717	16.3325	-8.142	16.3456	-7.595	16.3248	-6.138
	16.3583	-5.708	16.3506	-8.982	16.3588	-8.029	16.3583	-8.257	16.3714	-8.109	16.3506	-6.535
	16.3841	-5.532	16.3764	-9.113	16.3846	-8.018	16.3841	-8.46	16.3973	-8.498	16.3764	-6.709
	16.4099	-4.961	16.4022	-8.997	16.4104	-7.515	16.4099	-8.128	16.4231	-8.242	16.4022	-6.425
	16.4357	-4.49	16.428	-7.44	16.4362	-6.39	16.4357	-7.053	16.4489	-6.476	16.428	-5.79
	16.4615	-4.819	16.4538	-7.602	16.462	-6.67	16.4615	-7.151	16.4747	-6.894	16.4538	-5.886
	16.4873	-5.009	16.4796	-7.704	16.4878	-7.09	16.4873	-6.892	16.5006	-7.279	16.4796	-6.132
	16.5131	-5.446	16.5054	-8.297	16.5136	-7.557	16.5131	-7.476	16.5264	-7.898	16.5054	-6.756
	16.5389	-5.665	16.5312	-8.923	16.5394	-7.676	16.5389	-7.948	16.5522	-8.128	16.5312	-7.182
	16.5647	-5.47	16.5569	-9.048	16.5652	-7.75	16.5647	-8.405	16.578	-8.245	16.5569	-7.502
	16.5905	-4.839	16.5827	-8.92	16.591	-7.806	16.5905	-8.95	16.6039	-7.935	16.5827	-7.523
	16.6163	-4.245	16.6085	-8.647	16.6168	-7.06	16.6163	-8.788	16.6297	-7.216	16.6085	-7.056
	16.6421	-3.888	16.6343	-8.542	16.6426	-6.742	16.6421	-8.946	16.6555	-7.095	16.6343	-6.686
	16.6679	-4.168	16.6601	-8.811	16.6684	-5.957	16.6679	-8.754	16.6813	-6.941	16.6601	-5.859
	16.6937	-4.286	16.6859	-8.869	16.6943	-5.934	16.6937	-8.827	16.7071	-7.368	16.6859	-5.714
	16.7195	-4.393	16.7117	-9.089	16.7201	-5.244	16.7195	-8.778	16.733	-7.357	16.7117	-5.605
	16.7453	-4.296	16.7375	-9.413	16.7459	-5.047	16.7453	-8.964	16.7588	-7.233	16.7375	-5.936
	16.7711	-4.206	16.7633	-9.761	16.7717	-3.727	16.7711	-8.449	16.7846	-6.787	16.7633	-5.772
	16.7969	-1.655	16.789	-12.142	16.7975	-3.061	16.7969	-11.428	16.8104	-5.897	16.789	-5.053
	16.8227	0.14	16.8148	-15.064	16.8233	1.828	16.8227	-10.173	16.8363	-3.539	16.8148	-2.371
	16.8485	4.046	16.8406	-17.768	16.8491	-1.399	16.8485	-15.99	16.8621	-5.189	16.8406	-3.975
	16.8743	0.948	16.8664	-24.063	16.8749	2.29	16.8743	-18.286	16.8879	-7.177	16.8664	-0.213
	16.9002	0.36	16.8922	-24.436	16.9007	0.088	16.9002	-18.773	16.9137	-13.168	16.8922	-0.903
	16.926	-7.062	16.918	-27.65	16.9265	0.354	16.926	-17.566	16.9396	-17.32	16.918	0.092
	16.9518	-10.012	16.9438	-24.455	16.9523	-0.771	16.9518	-11.901	16.9654	-20.898	16.9438	-1.779
	16.9776	-13.144	16.9696	-23.182	16.9781	-5.99	16.9776	-13.855	16.9912	-25.154	16.9696	-5.778
	17.0034	-16.224	16.9954	-22.644	17.0039	-5.796	17.0034	-11.72	17.017	-25.348	16.9954	-5.894
	17.0292	-14.522	17.0212	-19.854	17.0297	-9.29	17.0292	-12.453	17.0428	-27.323	17.0212	-9.469
	17.055	-15.74	17.0469	-20.42	17.0555	-8.138	17.055	-11.174	17.0687	-24.763	17.0469	-9.181
	17.0808	-11.883	17.0727	-16.821	17.0813	-10.043	17.0808	-10.59	17.0945	-22.039	17.0727	-10.89
	17.1066	-11.994	17.0985	-17.451	17.1071	-8.754	17.1066	-11.221	17.1203	-18.996	17.0985	-9.028
	17.1324	-8.698	17.1243	-15.599	17.1329	-8.081	17.1324	-9.718	17.1461	-16.603	17.1243	-9.307
	17.1582	-8.648	17.1501	-15.699	17.1587	-7.457	17.1582	-10.269	17.1719	-14.856	17.1501	-8.988
	17.184	-7.016	17.1759	-14.367	17.1845	-6.878	17.184	-9.111	17.1978	-13.143	17.1759	-9.147
	17.2098	-6.763	17.2017	-14.456	17.2103	-6.356	17.2098	-9.104	17.2236	-12.192	17.2017	-8.509
	17.2356	-6.007	17.2275	-13.747	17.2361	-6.557	17.2356	-8.899	17.2494	-11.821	17.2275	-8.213
	17.2614	-6.773	17.2533	-13.561	17.2619	-6.548	17.2614	-9.29	17.2752	-11.803	17.2533	-7.857
	17.2872	-6.916	17.2791	-12.675	17.2877	-6.589	17.2872	-9.14	17.3011	-11.556	17.2791	-7.645
	17.313	-7.054	17.3048	-12.07	17.3135	-5.894	17.313	-8.535	17.3269	-10.47	17.3048	-7.036
	17.3388	-5.962	17.3306	-11.121	17.3393	-5.452	17.3388	-7.717	17.3527	-9.235	17.3306	-6.814
	17.3646	-5.793	17.3564	-11.174	17.3651	-5.372	17.3646	-7.756	17.3785	-8.675	17.3564	-6.669
	17.3904	-5.249	17.3822	-10.655	17.3909	-5.009	17.3904	-7.228	17.4044	-7.805	17.3822	-6.378
	17.4162	-5.235	17.408	-10.576	17.4167	-5.016	17.4162	-7.276	17.4302	-7.451	17.408	-6.193
	17.442	-4.857	17.4338	-10.335	17.4425	-4.762	17.442	-6.724	17.456	-7.223	17.4338	-5.899
	17.4678	-5.022	17.4596	-10.605	17.4683	-4.9	17.4678	-6.582	17.4818	-7.491	17.4596	-5.953
	17.4936	-5.508	17.4854	-11.106	17.4941	-5.57	17.4936	-6.672	17.5076	-7.901	17.4854	-6.188
	17.5194	-5.808	17.5112	-11.544	17.5199	-6.226	17.5194	-6.948	17.5335	-8.026	17.5112	-6.466
	17.5452	-5.702	17.537	-11.708	17.5457	-6.528	17.5452	-7.193	17.5593	-7.952	17.537	-6.493
	17.571	-5.342	17.5627	-11.307	17.5715	-6.389	17.571	-7.233	17.5851	-7.627	17.5627	-6.309
	17.5968	-5.224	17.5885	-10.873	17.5973	-5.93	17.5968	-6.975	17.6109	-7.118	17.5885	-6.367
	17.6226	-5.232	17.6143	-10.81	17.6231	-5.849	17.6226	-6.865	17.6367	-7.087	17.6143	-6.766
	17.6484	-5.2	17.6401	-10.969	17.6489	-5.841	17.6484	-6.707	17.6626	-7.09	17.6401	-7.037
	17.6742	-5.103	17.6659	-10.893	17.6747	-5.825	17.6742	-6.34	17.6884	-7.144	17.6659	-6.905
	17.7	-5.059	17.6917	-10.495	17.7005	-5.986	17.7	-6.038	17.7142	-6.968	17.6917	-6.345
	17.7258	-5.045	17.7175	-9.912	17.7264	-6.116	17.7258	-5.809	17.74	-6.603	17.7175	-5.905
	17.7516	-5.302	17.7433	-9.798	17.7522	-6.146	17.7516	-6.043	17.7659	-6.184	17.7433	-5.672
	17.7774	-5.373	17.7691	-9.963	17.778	-6.091	17.7774	-6.356	17.7917	-6.053	17.7691	-5.79
	17.8032	-5.407	17.7949	-10.246	17.8038	-5.63	17.8032	-6.444	17.8175	-6.031	17.7949	-5.762
	17.829	-4.936	17.8206	-9.907	17.8296	-5.28	17.829	-6.266	17.8433	-6.149	17.8206	-5.685
	17.8548	-4.756	17.8464	-9.712	17.8554	-5.472	17.8548	-6.307	17.8692	-6.261	17.8464	-5.266
	17.8806	-4.42	17.8722	-9.164	17.8812	-5.952	17.8806	-6.026	17.895	-6.411	17.8722	-5.209
	17.9064	-4.701	17.898	-9.304	17.907	-6.685	17.9064	-6.27	17.9208	-6.31	17.898	-5.438
	17.9322	-4.437	17.9238	-8.971	17.9328	-7.05	17.9322	-5.908	17.9466	-6.128	17.9238	-5.728
	17.958	-4.467	17.9496	-9.126	17.9586	-7.251	17.958	-6.221	17.9724	-5.987	17.9496	-5.936
	17.9838	-3.708	17.9754	-8.456	17.9844	-6.896	17.9838	-5.664	17.9983	-5.868	17.9754	-5.613
	18.0096	-3.745	18.0012	-8.409	18.0102	-6.84	18.0096	-6.289	18.0241	-5.867	18.0012	-5.67
	18.0354	-3.649	18.0269	-8.18	18.036	-6.516	18.0354	-6.225	18.0499	-6.176	18.0269	-6.041
	18.0612	-3.591	18.0527	-8.072	18.0618	-6.459	18.0612	-6.432	18.0757	-6.176	18.0527	-5.741
	18.087	-3.102	18.0785	-7.309	18.0876	-6.107	18.087	-5.342	18.1016	-5.741	18.0785	-5.012
	18.1128	-2.968	18.1043	-6.762	18.1134	-6.116	18.1128	-5.069	18.1274	-5.002	18.1043	-4.354
	18.1386	-2.528	18.1301	-6.132	18.1392	-5.895	18.1386	-4.549	18.1532	-4.623	18.1301	-4.388
	18.1644	-2.49	18.1559	-6.211	18.165	-5.993	18.1644	-5.275	18.179	-4.799	18.1559	-4.463
	18.1902	-2.424	18.1817	-6.136	18.1908	-5.977	18.1902	-5.454	18.2049	-5.156	18.1817	-4.433
	18.216	-3.262	18.2075	-6.533	18.2166	-6.406	18.216	-6.367	18.2307	-5.927	18.2075	-4.962
	18.2418	-3.693	18.2333	-6.403	18.2424	-6.316	18.2418	-6.415	18.2565	-6.146	18.2333	-5.496
	18.2676	-3.98	18.2591	-6.377	18.2682	-6.405	18.2676	-6.819	18.2823	-6.09	18.2591	-6.081
	18.2934	-3.686	18.2848	-6.041	18.294	-6.176	18.2934	-5.982	18.3081	-5.969	18.2848	-6.216
	18.3193	-3.419	18.3106	-5.54	18.3198	-6.03	18.3193	-5.252	18.334	-5.851	18.3106	-5.964
	18.3451	-3.365	18.3364	-5.054	18.3456	-5.728	18.3451	-4.443	18.3598	-5.697	18.3364	-5.7
	18.3709	-3.552	18.3622	-4.821	18.3714	-5.638	18.3709	-4.893	18.3856	-5.404	18.3622	-5.411
	18.3967	-3.487	18.388	-4.795	18.3972	-5.49	18.3967	-5.144	18.4114	-5.213	18.388	-5.22
	18.4225	-3.335	18.4138	-4.92	18.423	-5.253	18.4225	-5.428	18.4372	-5.214	18.4138	-5.188
	18.4483	-2.849	18.4396	-4.738	18.4488	-4.697	18.4483	-5.259	18.4631	-5.155	18.4396	-5.111
	18.4741	-2.182	18.4654	-4.306	18.4746	-4.53	18.4741	-5.246	18.4889	-5.177	18.4654	-5.187
	18.4999	-1.651	18.4912	-3.961	18.5004	-4.694	18.4999	-4.947	18.5147	-5.106	18.4912	-5.232
	18.5257	-1.27	18.517	-3.829	18.5262	-4.851	18.5257	-4.885	18.5405	-4.747	18.517	-4.834
	18.5515	-1.477	18.5428	-3.849	18.552	-4.569	18.5515	-4.489	18.5664	-4.329	18.5428	-4.264
	18.5773	-2.276	18.5685	-3.832	18.5778	-4.264	18.5773	-4.441	18.5922	-4.435	18.5685	-4.058
	18.6031	-2.988	18.5943	-3.62	18.6036	-4.203	18.6031	-4.289	18.618	-4.772	18.5943	-4.283
	18.6289	-3.782	18.6201	-3.669	18.6294	-4.752	18.6289	-4.775	18.6438	-5.38	18.6201	-4.983
	18.6547	-3.849	18.6459	-4.104	18.6552	-5.145	18.6547	-5.53	18.6697	-5.746	18.6459	-5.521
	18.6805	-3.533	18.6717	-4.456	18.681	-5.493	18.6805	-6.044	18.6955	-5.717	18.6717	-5.465
	18.7063	-3.167	18.6975	-4.707	18.7068	-5.748	18.7063	-5.817	18.7213	-5.497	18.6975	-5.196
	18.7321	-2.455	18.7233	-4.492	18.7326	-5.747	18.7321	-4.991	18.7471	-4.883	18.7233	-4.608
	18.7579	-2.049	18.7491	-3.857	18.7584	-5.529	18.7579	-4.131	18.7729	-4.217	18.7491	-4.102
	18.7837	-2.011	18.7749	-3.482	18.7843	-5.359	18.7837	-4.059	18.7988	-4.027	18.7749	-4.05
	18.8095	-2.159	18.8006	-3.339	18.8101	-5.356	18.8095	-4.187	18.8246	-4.12	18.8006	-4.175
	18.8353	-2.433	18.8264	-3.495	18.8359	-5.451	18.8353	-4.353	18.8504	-4.702	18.8264	-4.184
	18.8611	-2.646	18.8522	-3.704	18.8617	-5.081	18.8611	-4.426	18.8762	-5.07	18.8522	-3.945
	18.8869	-3.135	18.878	-4.043	18.8875	-4.925	18.8869	-4.789	18.902	-5.437	18.878	-4.259
	18.9127	-3.65	18.9038	-4.218	18.9133	-4.857	18.9127	-5.323	18.9279	-5.746	18.9038	-4.931
	18.9385	-3.801	18.9296	-4.167	18.9391	-5.202	18.9385	-5.599	18.9537	-5.721	18.9296	-5.589
	18.9643	-3.521	18.9554	-3.945	18.9649	-5.339	18.9643	-5.596	18.9795	-5.469	18.9554	-5.645
	18.9901	-3.243	18.9812	-3.626	18.9907	-5.469	18.9901	-5.395	19.0053	-4.981	18.9812	-5.148
	19.0159	-3.36	19.007	-3.743	19.0165	-5.666	19.0159	-5.301	19.0312	-4.553	19.007	-4.693
	19.0417	-3.67	19.0328	-4.244	19.0423	-5.674	19.0417	-5.292	19.057	-4.507	19.0328	-4.593
	19.0675	-3.651	19.0585	-4.495	19.0681	-5.461	19.0675	-5.163	19.0828	-4.626	19.0585	-4.598
	19.0933	-3.694	19.0843	-4.819	19.0939	-5.298	19.0933	-5.095	19.1086	-4.997	19.0843	-4.817
	19.1191	-3.584	19.1101	-4.834	19.1197	-5.178	19.1191	-4.96	19.1345	-5.356	19.1101	-5.056
	19.1449	-3.468	19.1359	-4.999	19.1455	-5.686	19.1449	-5.063	19.1603	-5.577	19.1359	-5.441
	19.1707	-3.52	19.1617	-5.362	19.1713	-6.33	19.1707	-5.468	19.1861	-5.683	19.1617	-5.913
	19.1965	-3.402	19.1875	-5.516	19.1971	-6.619	19.1965	-5.685	19.2119	-5.565	19.1875	-6.062
	19.2223	-3.355	19.2133	-5.411	19.2229	-6.621	19.2223	-5.525	19.2377	-5.444	19.2133	-6.047
	19.2481	-3.316	19.2391	-5.253	19.2487	-6.26	19.2481	-5.201	19.2636	-5.587	19.2391	-5.942
	19.2739	-3.377	19.2649	-5.186	19.2745	-5.903	19.2739	-5.16	19.2894	-5.87	19.2649	-6.038
	19.2997	-3.805	19.2906	-5.418	19.3003	-5.793	19.2997	-5.672	19.3152	-6.312	19.2906	-6.23
	19.3255	-4.162	19.3164	-5.677	19.3261	-5.635	19.3255	-6.306	19.341	-6.627	19.3164	-6.279
	19.3513	-4.239	19.3422	-5.463	19.3519	-5.497	19.3513	-6.476	19.3669	-6.569	19.3422	-6.096
	19.3771	-4.133	19.368	-5.128	19.3777	-5.801	19.3771	-6.357	19.3927	-6.273	19.368	-6.003
	19.4029	-3.919	19.3938	-4.839	19.4035	-5.956	19.4029	-6.065	19.4185	-5.777	19.3938	-5.651
	19.4287	-3.59	19.4196	-4.605	19.4293	-5.921	19.4287	-5.653	19.4443	-5.254	19.4196	-5.059
	19.4545	-3.269	19.4454	-4.946	19.4551	-5.624	19.4545	-5.508	19.4702	-5.208	19.4454	-4.774
	19.4803	-3.13	19.4712	-5.18	19.4809	-5.552	19.4803	-5.256	19.496	-5.423	19.4712	-5.103
	19.5061	-3.31	19.497	-5.329	19.5067	-5.818	19.5061	-5.103	19.5218	-5.706	19.497	-5.812
	19.5319	-3.524	19.5227	-5.292	19.5325	-6.145	19.5319	-4.825	19.5476	-5.778	19.5227	-6.362
	19.5577	-3.53	19.5485	-5.272	19.5583	-6.191	19.5577	-4.431	19.5734	-5.623	19.5485	-6.113
	19.5835	-3.331	19.5743	-5.415	19.5841	-6.138	19.5835	-4.596	19.5993	-5.683	19.5743	-5.855
	19.6093	-3.336	19.6001	-5.683	19.6099	-6.071	19.6093	-5.132	19.6251	-6.002	19.6001	-5.743
	19.6351	-3.494	19.6259	-5.906	19.6357	-6.229	19.6351	-5.781	19.6509	-6.365	19.6259	-5.73
	19.6609	-3.657	19.6517	-6.106	19.6615	-6.439	19.6609	-6.126	19.6767	-6.56	19.6517	-5.964
	19.6867	-3.701	19.6775	-6.206	19.6873	-6.494	19.6867	-5.965	19.7025	-6.678	19.6775	-6.226
	19.7125	-4.119	19.7033	-6.302	19.7131	-6.415	19.7125	-5.741	19.7284	-6.665	19.7033	-6.207
	19.7383	-4.585	19.7291	-6.396	19.7389	-6.764	19.7383	-5.813	19.7542	-6.742	19.7291	-5.881
	19.7642	-4.939	19.7549	-6.51	19.7647	-7.052	19.7642	-5.88	19.78	-6.782	19.7549	-5.582
	19.79	-4.75	19.7807	-6.404	19.7905	-7.096	19.79	-5.821	19.8058	-6.725	19.7807	-5.375
	19.8158	-3.954	19.8064	-6.154	19.8163	-6.574	19.8158	-5.495	19.8317	-6.29	19.8064	-5.435
	19.8416	-3.12	19.8322	-5.706	19.8422	-6.047	19.8416	-5.079	19.8575	-5.706	19.8322	-5.335
	19.8673	-3.177	19.858	-5.44	19.868	-5.851	19.8673	-5.076	19.8833	-5.364	19.858	-5.126
	19.8932	-3.387	19.8838	-5.043	19.8938	-5.518	19.8932	-4.996	19.9091	-5.238	19.8838	-5.004
	19.919	-3.91	19.9096	-4.71	19.9196	-5.204	19.919	-5.311	19.935	-5.445	19.9096	-4.977
	19.9448	-3.936	19.9354	-4.503	19.9454	-4.989	19.9448	-5.414	19.9608	-5.863	19.9354	-4.767
	19.9706	-3.892	19.9612	-4.63	19.9712	-4.994	19.9706	-5.535	19.9866	-6.155	19.9612	-4.632
	19.9964	-4.004	19.987	-5.013	19.997	-5.514	19.9964	-5.714	20.0124	-6.564	19.987	-5.007
	20.0222	-4.127	20.0128	-5.268	20.0228	-5.761	20.0222	-5.864	20.0382	-6.539	20.0128	-5.454
	20.048	-4.05	20.0386	-5.081	20.0486	-5.701	20.048	-5.813	20.0641	-6.408	20.0386	-5.514
	20.0738	-4.047	20.0643	-4.764	20.0744	-5.276	20.0738	-5.553	20.0899	-5.982	20.0643	-4.951
	20.0996	-3.9	20.0901	-4.439	20.1002	-4.921	20.0996	-5.119	20.1157	-5.463	20.0901	-4.595
	20.1254	-4.037	20.1159	-4.771	20.126	-5.036	20.1254	-5.155	20.1415	-5.319	20.1159	-4.742
	20.1512	-3.997	20.1417	-4.986	20.1518	-5.304	20.1512	-5.098	20.1674	-5.381	20.1417	-4.74
	20.177	-3.994	20.1675	-5.397	20.1776	-5.554	20.177	-5.189	20.1932	-5.656	20.1675	-4.708
	20.2028	-4.12	20.1933	-5.733	20.2034	-5.816	20.2028	-5.416	20.219	-6.249	20.1933	-5.01
	20.2286	-4.149	20.2191	-6.103	20.2292	-5.98	20.2286	-5.901	20.2448	-6.511	20.2191	-5.507
	20.2544	-3.924	20.2449	-6.224	20.255	-5.632	20.2544	-6.174	20.2706	-6.263	20.2449	-6.121
	20.2802	-3.728	20.2706	-6.012	20.2808	-5.013	20.2802	-6.254	20.2965	-5.702	20.2706	-6.108
	20.306	-3.502	20.2964	-5.514	20.3066	-4.673	20.306	-5.8	20.3223	-5.336	20.2964	-5.869
	20.3318	-3.647	20.3222	-5.017	20.3324	-4.62	20.3318	-5.511	20.3481	-5.465	20.3222	-5.515
	20.3576	-3.781	20.348	-4.674	20.3582	-5.075	20.3576	-5.349	20.3739	-5.747	20.348	-5.285
	20.3834	-3.941	20.3738	-4.836	20.384	-5.524	20.3834	-5.501	20.3998	-5.875	20.3738	-5.312
	20.4092	-4.021	20.3996	-5.104	20.4098	-5.771	20.4092	-5.598	20.4256	-6.072	20.3996	-5.566
	20.435	-4.047	20.4254	-5.387	20.4356	-5.726	20.435	-5.577	20.4514	-6.059	20.4254	-5.696
	20.4608	-4.079	20.4512	-5.472	20.4614	-5.732	20.4608	-5.421	20.4772	-6.072	20.4512	-5.748
	20.4866	-4.153	20.477	-5.656	20.4872	-5.844	20.4866	-5.439	20.5031	-6.174	20.477	-5.717
	20.5124	-4.131	20.5028	-5.869	20.513	-6.034	20.5124	-5.453	20.5289	-6.357	20.5028	-5.824
	20.5382	-4.147	20.5285	-6.011	20.5388	-5.994	20.5382	-5.687	20.5547	-6.334	20.5285	-5.875
	20.564	-3.974	20.5543	-5.762	20.5646	-5.588	20.564	-5.497	20.5805	-6.486	20.5543	-5.785
	20.5898	-3.868	20.5801	-5.398	20.5904	-5.235	20.5898	-5.39	20.6063	-6.611	20.5801	-5.617
	20.6156	-3.926	20.6059	-5.266	20.6162	-5.288	20.6156	-5.407	20.6322	-6.741	20.6059	-5.907
	20.6414	-4.293	20.6317	-5.406	20.642	-5.64	20.6414	-5.918	20.658	-6.729	20.6317	-6.377
	20.6672	-4.394	20.6575	-5.291	20.6678	-5.941	20.6672	-6.073	20.6838	-6.513	20.6575	-6.702
	20.693	-4.308	20.6833	-4.982	20.6936	-5.962	20.693	-5.775	20.7096	-6.236	20.6833	-6.602
	20.7188	-3.9	20.7091	-4.428	20.7194	-5.423	20.7188	-4.987	20.7355	-5.556	20.7091	-6.064
	20.7446	-3.965	20.7349	-4.511	20.7452	-5.183	20.7446	-4.738	20.7613	-5.314	20.7349	-5.888
	20.7704	-4.227	20.7606	-4.865	20.771	-5.193	20.7704	-4.797	20.7871	-5.474	20.7606	-5.89
	20.7962	-4.354	20.7864	-5.18	20.7968	-5.449	20.7962	-5.322	20.8129	-5.819	20.7864	-6.057
	20.822	-3.914	20.8122	-4.958	20.8226	-5.438	20.822	-5.27	20.8387	-5.907	20.8122	-5.764
	20.8478	-3.408	20.838	-4.541	20.8485	-5.136	20.8478	-5.133	20.8646	-5.714	20.838	-5.251
	20.8736	-3.165	20.8638	-4.406	20.8743	-4.927	20.8736	-4.943	20.8904	-5.72	20.8638	-5.066
	20.8994	-3.453	20.8896	-4.822	20.9001	-5.234	20.8994	-5.331	20.9162	-5.994	20.8896	-5.421
	20.9252	-3.773	20.9154	-5.375	20.9259	-5.588	20.9252	-5.798	20.942	-6.413	20.9154	-6.011
	20.951	-3.906	20.9412	-5.519	20.9517	-5.655	20.951	-6	20.9678	-6.539	20.9412	-6.315
	20.9768	-4.058	20.967	-5.488	20.9775	-5.846	20.9768	-5.887	20.9937	-6.451	20.967	-6.239
	21.0026	-4.062	20.9928	-5.543	21.0033	-6.122	21.0026	-5.917	21.0195	-6.354	20.9928	-6.047
	21.0284	-3.618	21.0186	-5.483	21.0291	-6.209	21.0284	-5.799	21.0453	-6.039	21.0186	-5.63
	21.0542	-3.111	21.0443	-5.453	21.0549	-6.188	21.0542	-5.699	21.0711	-5.7	21.0443	-5.305
	21.08	-2.712	21.0701	-5.295	21.0807	-5.551	21.08	-5.282	21.097	-5.569	21.0701	-5.051
	21.1058	-2.826	21.0959	-5.131	21.1065	-5.138	21.1058	-5.209	21.1228	-5.75	21.0959	-5.032
	21.1316	-2.914	21.1217	-4.868	21.1323	-4.877	21.1316	-5.146	21.1486	-5.698	21.1217	-5.029
	21.1574	-2.907	21.1475	-4.716	21.1581	-4.847	21.1574	-5.184	21.1744	-5.406	21.1475	-5.067
	21.1832	-3.095	21.1733	-4.96	21.1839	-5.001	21.1832	-5.312	21.2003	-5.605	21.1733	-5.385
	21.2091	-3.406	21.1991	-5.278	21.2097	-5.064	21.2091	-5.714	21.2261	-6.105	21.1991	-5.758
	21.2349	-3.789	21.2249	-5.315	21.2355	-4.8	21.2349	-6.028	21.2519	-6.283	21.2249	-5.849
	21.2606	-3.969	21.2507	-5.06	21.2613	-4.597	21.2606	-6.032	21.2777	-5.976	21.2507	-5.616
					21.2871				21.3035

## Sheet: Figure 2a
Figure 2a
	no FimCI			1uM FimCI added after 9 min
	assembly time (min)	FimCA peak area (mAU*ml)		assembly time (min)	FimCA peak area (mAU*ml)
	1	432.98		1	413.85
	2	418.42		2	404.07
	3	399.68		3	389.67
	4	374.9		5	368.09
	5	345.25		6.5	302.86
	6.5	298.31		9	279.54
	8	254.93		12	200.17
	9	229.18		15	239.35
	10	196.3		20	221.29
	12	143.58		30	207.56
	13.5	104.21		40	233
	15	73.49		50	195.76
	18	29.42		65	197.47

## Sheet: Figure 2b
Figure 2b
	no FimCI	+1uM FimCI
	59.26	188.4
	173.85	261.31
	268.65	210.58
	433.96	276.71
	548.89	228.84
	90.71	255.72
	523.61	123.69
	146.45	151.77
	365.51	122.76
	448.18	216.11
	551.11	292.51
	199.47	180.19
	532.91	290.76
	548.11	119.81
	272.41	290.83
	538.87	200.34
	409.94	300.45
	201.99	297.35
	404.77	177.43
	479.12	203.52
	431.98	244.51
	257.55	269.58
	92.7	164.66
	581.06	320.27
	30.42	271.08
	456.98	305
	384.43	254.68
	24.33	155
	20.43	261.38
	472.94	360.26
	65.37	172.46
	260.67	225.41
	366.66	256.95
	264.46	298.6
	488.85	265.7
	518.77	338.39
	419.06	188.1
	626.57	103.82
	476.68	32.17
	443.38	142.31
	290.96	152.21
	303.2	191.15
	478.35	89.83
	308.48	221.12
	188.51	118.06
	429.13	260.27
	531.15	51.79
	30.87	283.13
	487.24	116.1
	275.15	203.63
	508.42	207.28
	31.39	250.08
	119.31	202.52
	431.04	173.04
	412.35	171.73
	506.92	113.57
	42.84	180.13
	504.84	277.45
	43.77	249.2
	275.3	250.63
	557.61	163.89
	286.37	311.09
	50.87	151.13
	423.52	160.68
	80.07	180.6
	384.32	160.1
	97.22	133.18
	329.94	222.92
	391.47	158.52
	492.77	265.75
	481.57	265.57
	469.9	93.63
	264.9	184.8
	610.35	135.9
	267.14	283.72
	458.78	236.49
	251.03	176.2
	454.26	309.3
	103.49	347.44
	41.05	203.62
	370.49	310.94
	243.81	236.88
	438.98	306.04
	362.34	117.89
	510.6	267.44
	490.32	242.01
	589.05	330.17
	204.56	265.97
	405.69	259.8
	350.09	268.4
	416.25	267.43
	59.65	206.5
	420.93	201.34
	582.05	333.27
	356.06	100.09
	242.1	226.98
	526.56	112.67
	243.5	325.25
	257.24	238.42
	426.13	173.35
	341.76	211.55
	324.77	208.54
	536.44	102.05
	532.91	331.68
	424.82	66.3
	367.67	238.1
	578.88	109.86
	167.35	335.23
	426.27	196.9
	463.58	256.41
	451.98	77
	46.44	306.3
	392.49	260.8
	321.35	93.45
	339.32	208.02
	219.93	317.24
	596.17	210.93
	447.84	286.02
	547.43	205.74
	619.71	30.62
	49.8	216.76
	446.91	153.96
	470.66	233.49
	328.55	161.86
	373.99	133.89
	358.72	306.38
	519.56	304.1
	275.11	205.04
	462.01	77.79
	456.76	168.55
	216.17	215.93
	319.87	266.17
	284.94	255.34
	330.46	191.75
	377.21	324.98
	137.67	92.23
	315.7	302.78
	311.28	148
	386.43	349.55
	60.25	35.91
	177.14	281.63
	542.11	162.3
	280.45	306.89
	388.5	149.41
	396.89	195.08
	555.32	298.53
	452.29	132.13
	539.32	150.63
	71.65	204.46
	503.44	106.55
	419.27	179.28
	467.62	301.43
	58.08	131.69
	510.46	183.67
	236.37	264.04
	438.96	272.98
	564.92	159.56
	372.09	120.05
	371.24	294.83
	520.93	280.91
	153.16	125.58
	435.48	273.82
	447.98	226.62
	598.4	224.73
	414.75	265.29
	300.41	211.27
	181.87	242.69
	420.79	246.97
	362.56	313.03
	416.58	312.77
	364.96	179.39
	426.52	64.13
	453.61	145.22
	366.08	205.8
	79.88	266.5
	40.94	232.19
	478.75	116.57
	182.18	256.78
	370.47	246.82
	353.57	155
	554.71	214.09
	382.36	334.1
	504.51	146.41
	126.08	70.38
	235.17	198.12
	292.96	273.09
	575.18	211.97
	382.43	110.98
	410.91	212.71
	269.32	268.86
	555.82	110.77
	265.61	195.47
	41.79	207.99
	546.56	26.48
	22.5	46.07
	543.14	29.82
	376.57	232.86
	416.71	97.68
	272.07	335.74
	72.36	284.05

## Sheet: Figure 2c
Figure 2c
	no FimCI		0.01 uM FimCI		0.02 uM FimCI		0.04 uM FimCI		0.06 uM FimCI		0.08 uM FimCI		0.1 uM FimCI		0.14 uM FimCI		0.33 uM FimCI		1.0 uM FimCI					[FimCA] (uM)
data	assembly time (min)	[FimCA] (uM)	assembly time (min)	[FimCA] (uM)	assembly time (min)	[FimCA] (uM)	assembly time (min)	[FimCA] (uM)	assembly time (min)	[FimCA] (uM)	assembly time (min)	[FimCA] (uM)	assembly time (min)	[FimCA] (uM)	assembly time (min)	[FimCA] (uM)	assembly time (min)	[FimCA] (uM)	assembly time (min)	[FimCA] (uM)		fit	assembly time (min)	no FimCI	0.01 uM FimCI	0.02 uM FimCI	0.04 uM FimCI	0.06 uM FimCI	0.08 uM FimCI	0.1 uM FimCI	0.14 uM FimCI	0.33 uM FimCI	1.0 uM FimCI
	1	19.9255	1	19.9645	1	19.9005	1	19.8768	1	19.5444	1	19.6121	1	19.4947	1	19.5335	1	19.6956	1	19.7951			0	20	20	20	20	20	20	20	20	20	20
	2	19.2554	2	19.2173	2	19.4385	2	19.42	2	18.8799	2	19.1589	2	19.2771	2	19.1912	3	19.4409	2	19.8936			0.65	19.8414	19.8436	19.8458	19.8498	19.8536	19.857	19.8602	19.8659	19.8849	19.9107
	3	18.393	3.5	17.4396	3	18.3584	3.5	18.1852	3.5	17.9569	3	18.4422	3	18.6675	3	18.8526	5	18.9279	5	19.4734			1	19.7047	19.7115	19.718	19.7299	19.7407	19.7505	19.7594	19.7749	19.8224	19.8772
	4	17.2526	5	15.8427	4	17.3642	5	16.8706	5	16.8607	5	17.4838	5	17.575	5	18.1709	10	18.7215	10	19.0728			1.3	19.551	19.5646	19.5773	19.6005	19.6212	19.6396	19.6561	19.6842	19.7653	19.8488
	5	15.8882	6.5	13.7132	5	16.3489	7	15.2561	7	15.5705	10	14.4882	10	16.4637	10	16.7924	15	16.6737	15	18.6138			1.95	19.1127	19.1519	19.188	19.2524	19.3076	19.3554	19.3968	19.4649	19.6399	19.7897
	6.5	13.728	8	11.6954	7	14.2197	10	12.8777	10	14.4208	15	12.6471	15	15.328	15	16.3119	20	17.5324	20	18.5578			2.6	18.5475	18.6294	18.704	18.8338	18.9422	19.0333	19.1103	19.2323	19.519	19.7338
	8	11.7317	9	10.6255	9	12.2197	12	11.0992	15	11.7411	20	11.1997	20	14.5905	20	15.9143	25	17.5057	25	18.0996			3.25	17.8759	18.0183	18.1465	18.3661	18.5449	18.6917	18.813	18.9991	19.4052	19.6811
	9	10.5467	10	9.64273	11	9.85817	15	9.13824	20	9.95648	25	10.3297	25	13.5823	25	15.6908	30	17.402	30	18.1413			3.9	17.1177	17.3371	17.5332	17.8646	18.1294	18.3422	18.5145	18.7718	19.2987	19.6313
	10	9.03359	12	7.31727	13	8.29086	17	7.87506	25	8.53046	30	9.30911	30	13.8252	30	15.604	35	17.2717	40	18.0356			4.55	16.2917	16.6019	16.8781	17.3408	17.7048	17.9921	18.2205	18.5533	19.1993	19.5841
	12	6.60746	13.5	5.81409	15	6.75191	20	6.02082	30	7.32942	35	8.59982	35	13.1544	35	15.4203	40	17.149	50	17.5102			5.2	15.4151	15.8265	16.1926	16.803	17.2773	17.6459	17.9343	18.3452	19.1066	19.5392
	13.5	4.79567	15	4.27909	17	4.85862	25	3.87284	35	5.52393	40	7.87128	40	13.0648	40	15.1761	50	16.9142	65	17.1076			5.85	14.5042	15.023	15.486	16.257	16.8511	17.3066	17.6577	18.1479	19.02	19.4965
	15	3.38196	17	2.57182	20	3.03917	30	1.82366	40	4.42385	50	6.99562	50	12.8187	50	14.9116	65	16.3312					6.5	13.5734	14.2019	14.766	15.7073	16.4287	16.9757	17.3916	17.9615	18.939	19.4558
	18	1.35389	20	1.12727	25	0.87258	35	0.8693	50	2.69147	65	5.35158	65	12.2359	65	14.259							7.15	12.6361	13.3724	14.0389	15.1571	16.0121	16.6542	17.1364	17.7856	18.8633	19.4169
																							7.8	11.704	12.5426	13.3101	14.6088	15.6024	16.3426	16.8922	17.62	18.7925	19.3796
																							8.45	10.7873	11.7197	12.5844	14.0641	15.2001	16.0411	16.6587	17.464	18.726	19.3438
																							9.1	9.89491	10.9101	11.8659	13.5246	14.8058	15.7496	16.4359	17.3173	18.6636	19.3094
																							9.75	9.0343	10.1192	11.1581	12.9913	14.4196	15.468	16.2232	17.1794	18.6049	19.2763
																							10.4	8.21155	9.35205	10.4644	12.465	14.0416	15.1961	16.0204	17.0497	18.5497	19.2443
																							11.05	7.43143	8.61262	9.78773	11.9466	13.6715	14.9335	15.8271	16.9278	18.4976	19.2133
																							11.7	6.69746	7.90441	9.13058	11.4367	13.3094	14.68	15.6428	16.8132	18.4484	19.1833
																							12.35	6.01198	7.23017	8.4953	10.936	12.9551	14.4352	15.4671	16.7055	18.4019	19.1542
																							13	5.37624	6.59202	7.88385	10.445	12.6083	14.1988	15.2998	16.6043	18.3577	19.1259
																							13.65	4.79052	5.99141	7.2979	9.96428	12.2689	13.9704	15.1403	16.5091	18.3159	19.0983
																							14.3	4.25426	5.42919	6.73878	9.4943	11.9366	13.7498	14.9884	16.4197	18.276	19.0713
																							14.95	3.76616	4.90564	6.20749	9.03558	11.6113	13.5365	14.8437	16.3355	18.238	19.045
																							15.6	3.32433	4.42054	5.70473	8.58859	11.2927	13.3304	14.7058	16.2563	18.2018	19.0192
																							16.25	2.92645	3.97319	5.23087	8.15378	10.9807	13.131	14.5744	16.1818	18.1671	18.9939
																							16.9	2.56984	3.56251	4.78599	7.73156	10.6751	12.9381	14.4492	16.1117	18.1338	18.9691
																							17.55	2.25161	3.18709	4.36989	7.3223	10.3757	12.7514	14.33	16.0457	18.1019	18.9448
																							18.2	1.96878	2.84527	3.9821	6.92635	10.0824	12.5706	14.2163	15.9834	18.0711	18.9208
																							18.85	1.71831	2.5352	3.62196	6.54399	9.79496	12.3956	14.1081	15.9248	18.0415	18.8972
																							19.5	1.49724	2.2549	3.28859	6.17545	9.51336	12.226	14.0049	15.8694	18.0129	18.8739
																							20.15	1.3027	2.00233	2.98098	5.82091	9.23744	12.0616	13.9066	15.8171	17.9852	18.851
																							20.8	1.13195	1.7754	2.69796	5.48049	8.96712	11.9022	13.8129	15.7677	17.9584	18.8283
																							21.45	0.98244	1.57207	2.43829	5.15425	8.70229	11.7475	13.7236	15.721	17.9323	18.8059
																							22.1	0.85181	1.39032	2.20068	4.84219	8.44287	11.5975	13.6385	15.6768	17.907	18.7837
																							22.75	0.73789	1.22822	1.98376	4.54423	8.1888	11.4518	13.5574	15.6349	17.8823	18.7618
																							23.4	0.6387	1.08395	1.78618	4.26027	7.94	11.3104	13.4801	15.5952	17.8582	18.74
																							24.05	0.55246	0.95578	1.60659	3.99013	7.69643	11.173	13.4064	15.5574	17.8347	18.7185
																							24.7	0.47757	0.84209	1.44367	3.73357	7.45804	11.0395	13.3361	15.5216	17.8117	18.6971
																							25.35	0.41262	0.7414	1.29613	3.49033	7.22477	10.9097	13.2691	15.4874	17.7892	18.6759
																							26	0.35634	0.65233	1.16274	3.2601	6.9966	10.7834	13.2052	15.4549	17.7671	18.6549
																							26.65	0.30762	0.57364	1.04231	3.04251	6.77348	10.6606	13.1443	15.4239	17.7453	18.634
																							27.3	0.26546	0.50419	0.93373	2.83718	6.55537	10.5411	13.0861	15.3942	17.724	18.6132
																							27.95	0.22901	0.44296	0.83597	2.6437	6.34226	10.4247	13.0306	15.3659	17.703	18.5926
																							28.6	0.19752	0.38901	0.74803	2.46165	6.1341	10.3114	12.9777	15.3387	17.6823	18.572
																							29.25	0.17032	0.34151	0.66901	2.29056	5.93088	10.201	12.9272	15.3126	17.6618	18.5516
																							29.9	0.14683	0.29972	0.59808	2.12999	5.73255	10.0934	12.8789	15.2875	17.6417	18.5313
																							30.55	0.12657	0.26297	0.53445	1.97947	5.53908	9.9885	12.8328	15.2634	17.6218	18.5111
																							31.2	0.10908	0.23068	0.47742	1.83852	5.35045	9.8862	12.7888	15.2402	17.6021	18.491
																							31.85	0.094	0.2023	0.42634	1.70668	5.16662	9.78641	12.7468	15.2177	17.5826	18.471
																							32.5	0.08099	0.17739	0.38061	1.58348	4.98755	9.68902	12.7066	15.196	17.5633	18.4511
																							33.15	0.06978	0.15552	0.3397	1.46848	4.81321	9.59396	12.6682	15.1751	17.5442	18.4312
																							33.8	0.06012	0.13632	0.30311	1.36121	4.64354	9.50113	12.6315	15.1547	17.5252	18.4114
																							34.45	0.05179	0.11948	0.27041	1.26125	4.47851	9.41046	12.5963	15.135	17.5065	18.3917
																							35.1	0.04461	0.10471	0.24119	1.16816	4.31807	9.32187	12.5627	15.1158	17.4878	18.3721
																							35.75	0.03842	0.09176	0.21509	1.08155	4.16217	9.23528	12.5305	15.0971	17.4693	18.3525
																							36.4	0.03309	0.0804	0.19179	1.00101	4.01075	9.15062	12.4996	15.0789	17.4509	18.333
																							37.05	0.0285	0.07044	0.17099	0.92617	3.86376	9.06783	12.47	15.0611	17.4327	18.3136
																							37.7	0.02455	0.06171	0.15243	0.85667	3.72113	8.98684	12.4417	15.0437	17.4145	18.2942
																							38.35	0.02114	0.05406	0.13587	0.79216	3.5828	8.90759	12.4145	15.0267	17.3965	18.2749
																							39	0.01821	0.04736	0.12109	0.73232	3.44871	8.83002	12.3884	15.0101	17.3785	18.2557
																							39.65	0.01568	0.04149	0.10791	0.67684	3.31878	8.75407	12.3633	14.9937	17.3606	18.2365
																							40.3	0.0135	0.03634	0.09616	0.62542	3.19295	8.67969	12.3392	14.9777	17.3429	18.2173
																							40.95	0.01163	0.03183	0.08569	0.57779	3.07114	8.60683	12.3161	14.962	17.3252	18.1982
																							41.6	0.01001	0.02788	0.07635	0.53368	2.95327	8.53544	12.2938	14.9465	17.3076	18.1792
																							42.25	0.00862	0.02442	0.06802	0.49284	2.83927	8.46546	12.2723	14.9312	17.29	18.1602
																							42.9	0.00742	0.02138	0.0606	0.45506	2.72905	8.39686	12.2516	14.9162	17.2726	18.1413
																							43.55	0.00639	0.01873	0.05399	0.42011	2.62254	8.32958	12.2317	14.9014	17.2552	18.1224
																							44.2	0.0055	0.0164	0.04809	0.38779	2.51964	8.2636	12.2125	14.8867	17.2378	18.1035
																							44.85	0.00474	0.01437	0.04284	0.3579	2.42029	8.19885	12.1939	14.8723	17.2206	18.0847
																							45.5	0.00408	0.01258	0.03816	0.33028	2.32438	8.13532	12.1759	14.858	17.2034	18.066
																							46.15	0.00351	0.01102	0.03399	0.30476	2.23184	8.07295	12.1586	14.8438	17.1862	18.0472
																							46.8	0.00303	0.00965	0.03028	0.28118	2.14258	8.01172	12.1418	14.8298	17.1691	18.0286
																							47.45	0.00261	0.00845	0.02697	0.25939	2.05652	7.95158	12.1255	14.816	17.1521	18.0099
																							48.1	0.00224	0.0074	0.02402	0.23928	1.97356	7.89251	12.1097	14.8022	17.1351	17.9914
																							48.75	0.00193	0.00648	0.0214	0.2207	1.89363	7.83448	12.0944	14.7886	17.1181	17.9728
																							49.4	0.00166	0.00568	0.01906	0.20355	1.81664	7.77744	12.0796	14.7751	17.1012	17.9543
																							50.05	0.00143	0.00497	0.01697	0.18773	1.7425	7.72138	12.0651	14.7617	17.0844	17.9359
																							50.7	0.00123	0.00435	0.01512	0.17312	1.67112	7.66627	12.0511	14.7484	17.0675	17.9175
																							51.35	0.00106	0.00381	0.01346	0.15963	1.60244	7.61207	12.0374	14.7352	17.0508	17.8991
																							52	0.000914647	0.00334	0.01199	0.14719	1.53635	7.55876	12.0241	14.722	17.0341	17.8808
																							52.65	0.000787571	0.00292	0.01068	0.13572	1.47279	7.50632	12.0111	14.709	17.0174	17.8625
																							53.3	0.00067815	0.00256	0.00951	0.12513	1.41167	7.45472	11.9984	14.696	17.0007	17.8442
																							53.95	0.00058393	0.00224	0.00847	0.11536	1.35291	7.40394	11.986	14.6831	16.9841	17.826
																							54.6	0.000502801	0.00196	0.00754	0.10635	1.29644	7.35395	11.9739	14.6702	16.9676	17.8078
																							55.25	0.000432943	0.00172	0.00672	0.09804	1.24217	7.30474	11.962	14.6575	16.9511	17.7897
																							55.9	0.000372791	0.00151	0.00598	0.09037	1.19004	7.25627	11.9504	14.6447	16.9346	17.7716
																							56.55	0.000320996	0.00132	0.00533	0.08331	1.13998	7.20854	11.939	14.6321	16.9181	17.7535
																							57.2	0.000276398	0.00115	0.00475	0.07679	1.0919	7.16152	11.9279	14.6194	16.9017	17.7355
																							57.85	0.000237995	0.00101	0.00423	0.07078	1.04574	7.1152	11.9169	14.6069	16.8853	17.7175
																							58.5	0.000204929	0.000885081	0.00376	0.06524	1.00144	7.06955	11.9062	14.5944	16.869	17.6996
																							59.15	0.000176456	0.000775061	0.00335	0.06013	0.95892	7.02455	11.8956	14.5819	16.8527	17.6816
																							59.8	0.000151939	0.000678716	0.00299	0.05542	0.91812	6.98019	11.8852	14.5695	16.8364	17.6638
																							60.45	0.000130829	0.000594348	0.00266	0.05108	0.87899	6.93646	11.8749	14.5571	16.8202	17.6459
																							61.1	0.000112652	0.000520466	0.00237	0.04708	0.84145	6.89334	11.8648	14.5447	16.804	17.6281
																							61.75	9.69999e-05	0.000455769	0.00211	0.04339	0.80545	6.85081	11.8549	14.5324	16.7878	17.6104
																							62.4	8.35227e-05	0.000399113	0.00188	0.03999	0.77093	6.80885	11.8451	14.5202	16.7717	17.5926
																							63.05	7.19181e-05	0.0003495	0.00167	0.03686	0.73783	6.76746	11.8354	14.5079	16.7556	17.5749
																							63.7	6.19258e-05	0.000306055	0.00149	0.03397	0.70611	6.72662	11.8258	14.4957	16.7395	17.5573
																							64.35	5.33219e-05	0.000268009	0.00133	0.0313	0.6757	6.68631	11.8164	14.4836	16.7235	17.5397
																							65	4.59133e-05	0.000234694	0.00118	0.02885	0.64656	6.64652	11.807	14.4714	16.7075	17.5221

## Sheet: Figure 3b
Figure 3b
	pilus length (nm)												fraction
raw data	no FimI	A:I:D=200:0.1:1	A:I:D=200:0.2:1	A:I:D=200:0.4:1	A:I:D=200:0.6:1	A:I:D=200:0.8:1	A:I:D=200:1:1	A:I:D=200:1.4:1	A:I:D=200:3.3:1		binned data	bin center (nm)	no FimI	A:I:D=200:0.1:1	A:I:D=200:0.2:1	A:I:D=200:0.4:1	A:I:D=200:0.6:1	A:I:D=200:0.8:1	A:I:D=200:1:1	A:I:D=200:1.4:1	A:I:D=200:3.3:1
	59.26	347.96	683.53	118.39	82.82	62.3	66.75	48.6	23.29			50	0.13	0.12	0.185	0.32	0.35	0.445	0.66	0.74	0.92
	173.85	536.27	209.01	637.63	101.21	31.39	33.29	171.74	138.82			150	0.065	0.155	0.195	0.19	0.19	0.25	0.225	0.17	0.08
	268.65	306.58	605.31	571.77	516.66	287.27	38.73	198.95	33.93			250	0.145	0.135	0.08	0.13	0.12	0.14	0.045	0.06
	433.96	423.53	609.67	770.22	219.26	100.84	33.35	53.67	22.58			350	0.2	0.185	0.09	0.105	0.06	0.05	0.025	0.02
	548.89	59.09	480.44	130.56	263.43	74.02	31.85	53.11	21.92			450	0.26	0.21	0.11	0.05	0.065	0.035	0.02	0.01
	90.71	39.43	187.58	160.71	99.3	55.87	306.45	192.6	20.68			550	0.185	0.13	0.16	0.04	0.045	0.015	0.01
	523.61	473.47	83.3	44.64	407.83	176.22	26.45	266.24	27.5			650	0.015	0.065	0.145	0.07	0.02	0.015	0
	146.45	603.11	153.04	31.63	177.65	293.29	160.39	96.04	122.25			750			0.035	0.05	0.025	0.015	0.01
	365.51	224.97	41.3	271.12	35.7	330.57	103.48	192.37	32.7			850				0.025	0.025	0.005	0
	448.18	458.29	577.16	299.97	88.25	140.02	82.16	171.17	93.59			950				0.015	0.03	0	0.005
	551.11	497.52	601.54	755.08	43.87	51.47	29.39	184.06	29.39			1050				0.005	0.01	0.005
	199.47	531.22	137.12	396.78	529.19	323.12	157.5	71.6	32.93			1150					0.02	0.005
	532.91	407.77	446.91	904.11	221.91	24.68	79.86	77.83	27.71			1250					0.005	0
	548.11	394.57	136.94	399.44	37.45	278.74	109.99	66.6	44.47			1350					0.02	0
	272.41	488.36	501.4	22.35	61.23	179.72	93.45	434.28	51.92			1450					0.01	0
	538.87	419.04	582.7	255.42	149.37	1080.95	16.75	45.79	30.78			1550					0.005	0.005
	409.94	516.08	620.39	134.04	161.98	21.29	187.83	65.16	33.95			1650						0.015
	201.99	446.13	123.63	45.55	986.3	1574.15	123.78	57.5	36.64
	404.77	74.18	95.37	187.87	267.05	174.31	18.73	42.58	72.96
	479.12	450.86	469.56	29.65	269.23	84.57	44.26	50.94	51.42
	431.98	249.41	769.33	217.77	83.89	430.48	150.98	115.78	45.4
	257.55	476.47	29.82	248.9	267.07	88.92	46.28	43.34	17.6
	92.7	573.58	460.84	326.09	613.94	1198.81	26.96	36.17	45.78
	581.06	405.34	416.87	34.03	34.55	22.27	157.08	352.77	38.02
	30.42	384.54	50.89	213	1307.51	753.72	75.19	39.71	119.55
	456.98	194.5	688.39	575.7	185.39	189.77	69.72	34.23	88.41
	384.43	427.37	342.59	696.23	803.6	24.43	35.22	211.64	34.11
	24.33	181.89	89.83	893.77	236.31	30.19	123.42	39.58	111.04
	20.43	72.62	563.95	130.43	36.99	66.65	413.37	48.25	52.79
	472.94	436.68	525.35	59.1	249.3	439	35.22	35.72	47.73
	65.37	610.15	617.08	61.86	1043.41	66.71	19.96	26.68	23.14
	260.67	554.96	573.3	412.53	933	511.96	122.92	142.34	19.62
	366.66	258.08	664.56	222.58	152.16	68.06	27.59	62.89	33.75
	264.46	635.81	218.65	600.67	267.09	478.33	188.57	36.85	36.62
	488.85	88.44	567.82	254.48	32.8	68.46	125.26	32.3	36.17
	518.77	279.39	500.13	24.04	298.59	209.87	45.68	45	30.53
	419.06	534.45	63.78	159.39	772.37	86.64	136.33	406.71	38.62
	626.57	216.91	218.38	153.24	1161.77	100.97	40.54	53.11	30.19
	476.68	328.59	579.25	356	24.43	324.77	97.89	110.75	27.74
	443.38	614.78	234	173.27	668.5	676.48	62.06	193.94	57.92
	290.96	335.57	208.56	124.5	579.13	458.47	585.99	50.94	25.12
	303.2	116.08	568.99	190.47	69.17	185.52	59.71	76.17	69.51
	478.35	564.2	512.74	882.88	80.24	180.75	206.69	187.22	67.42
	308.48	596.15	63.28	271.01	165.95	27.71	142.71	72.55	23.58
	188.51	418.73	487.76	860.16	156.16	139.02	20.43	47.97	29.82
	429.13	545.37	594.01	129.68	50.48	1669.14	21.09	76.1	61.04
	531.15	477.59	47.61	35.34	1430.54	21.09	49.44	191.4	28.08
	30.87	129.72	233.66	83.81	733.56	259.95	470.92	74.81	71.22
	487.24	511.73	58.74	326.68	77.71	34.33	32.06	62.81	64.93
	275.15	383.17	466.24	548.72	853.87	24.82	73.81	26.93	42.18
	508.42	260.87	282.77	152.93	88.12	58.45	89.49	35.34	62.89
	31.39	396.86	119.39	126.97	401.93	82.35	307.62	25.16	75.11
	119.31	153.52	482.16	78.35	112.47	63.44	54.2	83.29	34.11
	431.04	603.14	655.26	234.18	925.42	109.19	65.05	38.89	38.02
	412.35	479.41	193.22	412.44	753.2	195.52	55.77	33.34	55.19
	506.92	533.74	99.48	258.89	818.84	45.34	95.07	37.72	83.18
	42.84	71.4	475.98	50.08	440.14	74.87	27.47	22.35	105.97
	504.84	595.85	123.78	423.95	400.15	125.61	57.55	29.51	21.09
	43.77	161.6	23.29	15.91	42.12	557.82	146.75	39.78	27.59
	275.3	168.37	441.32	352.97	178.74	324.01	40.57	80.64	35.34
	557.61	340.17	79.82	305.5	591	56.78	78.52	81.76	21.13
	286.37	190.91	714.36	564.47	282.43	70.31	118.64	64.6	22.88
	50.87	612.71	508.86	58.74	302.59	39.78	36.71	93.97	36.08
	423.52	621.04	505.8	1010.06	33.09	416.86	26.96	134.83	113.91
	80.07	467.22	360.18	689.85	185.15	30.08	22.23	135.36	21.29
	384.32	529.84	551.65	115.17	35.58	22.27	63.44	165.1	86.41
	97.22	457.47	603.15	421.79	1335.84	591.21	39.02	47.26	25.16
	329.94	76.76	188.44	93.66	1133.51	60.12	30.51	127.68	104.25
	391.47	296.71	425.62	267.35	516.11	135.25	51.48	132.04	53.11
	492.77	182.56	388.97	146.77	185.85	103.93	55.07	49.15	61.97
	481.57	152.2	114.06	478.04	26.68	53.77	45.78	104.83	79.2
	469.9	126.35	383.88	609.83	53.77	252.35	26.93	69.06	22.84
	264.9	125.24	161.99	391.87	952.38	71.44	55.2	113.51	48.53
	610.35	316.89	325.49	679.2	844.89	38.29	36.99	24.12	36.64
	267.14	74.01	575.07	42.9	24.99	288.94	160.25	84.57	18.17
	458.78	389.99	388.6	413.91	200.82	66.91	62.14	55.32	82.41
	251.03	402.75	309.94	408.93	82.67	297.96	69.52	37.2	25.16
	454.26	389.77	210.44	91.41	28.56	25.8	30.42	40.63	54.93
	103.49	352.72	508.44	110.24	598.86	83.56	61.47	91.17	42.12
	41.05	262.69	56.74	81.44	54.76	29.39	14.45	86.33	25.16
	370.49	559.1	757.93	338.84	318.54	19.62	57.46	26.19	30.53
	243.81	652.23	436.18	73.71	487.24	117.17	36.17	47.97	72.51
	438.98	482.65	395.24	67.05	108.94	87.17	209.4	51.39	35.58
	362.34	34.63	115.4	390.61	156	39.26	35.72	37.45	56.38
	510.6	443.52	182.52	323.17	1341.83	132.25	67.67	61.82	49.51
	490.32	416.41	472.54	224.03	87.12	221.04	91.37	91.45	96.01
	589.05	583.96	130.08	268.7	79.45	36.85	38.13	286.92	34.63
	204.56	425.03	98.88	89.06	254.8	66.69	71.83	83.14	56.18
	405.69	47.73	90.85	672.88	1137.54	85.05	61.07	186.65	30.53
	350.09	276.81	89.72	130.73	341.1	101.73	339.29	64.74	32.8
	416.25	600.49	402.11	79.82	131.73	19.79	36.85	287.25	51.27
	59.65	212.9	625.89	199.21	73.36	154.33	250.77	55.98	38.89
	420.93	387.9	511.41	30.62	430.16	72.04	167.17	83.43	44.49
	582.05	344.43	188.16	85.4	374.23	233.7	34.11	57.32	59.71
	356.06	317.51	177.45	76.63	83.13	254.89	187.04	63.27	41.36
	242.1	49.85	60.29	300.78	90.73	160.9	143.33	260.42	159.68
	526.56	340.13	136.3	68.02	346.22	209.37	189.26	42.18	117.48
	243.5	599.78	621.22	44.54	141.4	144.71	177.85	68.27	60.29
	257.24	577.08	569.01	445.19	985.41	42.26	26.19	33.34	36.99
	426.13	331.52	679.8	316.66	473.82	87.41	136.79	91.34	29.82
	341.76	396.29	726.58	131.65	100.91	80.59	216.07	82.31	23.58
	324.77	46.07	40.88	292.11	51.52	66.19	215.49	86.06	44.49
	536.44	132.37	32.17	442.31	70.43	91.92	55.32	356.47	45
	532.91	227.2	279.67	340.82	122.13	81.91	27.74	277.13	40.4
	424.82	382.18	382.8	293.73	194.01	117.54	40.69	284.56	95.34
	367.67	224.79	41.87	126.17	147.77	34.4	119.6	85.41	76.04
	578.88	293.3	609.92	53.62	1013.86	29.82	29.04	195.04	36.17
	167.35	208.56	508.61	176.59	40.4	206.9	78.75	29.85	73.64
	426.27	58.45	173.47	233.63	32.78	158.33	46.24	40.86	50.31
	463.58	355.36	310.87	38.09	595.21	62.3	47.97	37.45	43.14
	451.98	236.82	311.59	51.74	23.54	212.89	141.74	33.11	66.7
	46.44	454.97	624.68	160.47	435.15	192.82	21.09	85.1	43.71
	392.49	348.74	45.1	678.98	303.18	145.55	100.51	77.03	35.22
	321.35	420.72	648.74	170.2	496.37	452.02	706.35	253.78	95.48
	339.32	210.47	643.35	33.95	104.38	84.57	34.33	26.93	29.24
	219.93	46.88	181.69	85.82	49.15	68.66	89.47	77.79	62.15
	596.17	255	138.69	91.85	45.68	30.53	34.11	124.42	93.47
	447.84	115.34	593.34	609.68	240.66	36.36	365.41	121.91	30.11
	547.43	36.17	124.08	82.57	29.24	229.96	34.53	94.65	48.53
	619.71	508.91	141.91	77.48	36.99	214.13	29.25	38.89	29.24
	49.8	369	44.47	39.54	241.4	48.46	57.34	37.93	57.9
	446.91	431.32	102.66	21.29	60.8	68.46	341.8	18.86	40.61
	470.66	476.9	500.83	250.99	127.03	34.33	46.96	43.24	24.99
	328.55	629.05	404.15	735.61	257.34	26.16	28.29	53	51.42
	373.99	49.15	601.72	742.11	294.5	1636.18	125.62	53.81	26.48
	358.72	157.5	483.29	776.07	611.88	108.21	63.89	88.65	21.29
	519.56	325.25	172.05	27.59	65.3	117.71	104.14	127.36	27.59
	275.11	97.14	418.98	211.22	73.21	86.06	38.13	176.23	57.81
	462.01	393.57	41.71	34.53	962.3	162.4	39.43	39.54	38.47
	456.76	615.57	161.44	685.96	126.6	301.06	32.7	21.45	25.8
	216.17	260.82	435.18	31.66	1359.2	257.34	39.35	19.66	71.16
	319.87	103.82	509.67	103.4	320.65	340.99	197.65	61.6	45.4
	284.94	223.38	120.05	230.19	239.14	55.18	165.12	65.68	69.37
	330.46	511.35	61.43	51.27	477.86	190.19	109.68	201.33	17.05
	377.21	466.12	79.7	718.83	162.6	145	38.02	87.98	49.8
	137.67	457.85	533.98	384.77	348.29	74.04	25.16	29.24	41.3
	315.7	489.96	501.96	83.7	119.3	213.37	20.01	87.12	75.19
	311.28	556.52	642.09	105.93	96.86	34.03	21.65	52.64	31.2
	386.43	395.73	253.99	789.82	388.48	239.75	108.94	60.02	39.26
	60.25	327.56	163.68	95.48	445.81	709.8	82.94	90.73	22.27
	177.14	162.8	356.84	143.05	256.36	30.08	20.3	40.69	72.03
	542.11	281.77	61.29	606.44	401.36	427.11	34.53	26.84	49.63
	280.45	56.62	244.06	167.15	1543.66	186.11	26.84	123.56	48.41
	388.5	461.91	322.9	294.69	32.7	200.59	23.4	160.26	37.45
	396.89	87.72	113.12	41.36	52.09	52.96	85.31	34.11	24.57
	555.32	264.19	543.89	109.34	89.01	242.93	970.06	69.07	27.59
	452.29	335.6	166.72	338.14	43.48	259.04	67.97	34.63	31.66
	539.32	521.83	217.67	133.92	80.03	117.77	45.68	40.54	135.12
	71.65	420.28	42.6	629.63	86.54	168.37	544.11	51.27	18.17
	503.44	288.52	140.65	39.24	97.6	121.89	34.53	127.85	31.09
	419.27	338.95	221.9	835.63	235.28	213.19	23.58	17.05	28.68
	467.62	165.21	613.26	313.05	352.99	133.67	68.54	34.9	93.36
	58.08	632.71	197.17	89.02	56.98	43.96	107.8	29.51	30.19
	510.46	146.86	602.84	537.13	118.09	33.93	33.75	34.11	128.98
	236.37	128.66	33.09	659.42	84.09	315.84	99.92	160.95	57.81
	438.96	137.38	703.84	26.93	174.64	42.04	204.56	54.95	49.97
	564.92	132.3	521.57	144.01	713.15	116.05	78	79.02	35.31
	372.09	515.86	606.06	325.86	62.02	103.64	45.68	45.68	42.26
	371.24	77.24	451.48	369.28	37.02	123.06	53.11	49.8	101.25
	520.93	471.48	115.43	804.91	45.49	225.41	49.02	79.91	44.26
	153.16	46.68	203.58	694.27	495.6	38.89	114.39	21.77	46.35
	435.48	374.02	735.27	167.03	93.12	94.97	741.14	47.73	18.31
	447.98	143.75	358.24	38.02	29.82	239.06	66.1	47.16	42.26
	598.4	460.01	643.61	149.44	101.58	205.53	476.88	21.65	29.82
	414.75	382.41	56.3	86.05	102.15	787.34	109.62	274.96	25.96
	300.41	165.83	264.91	191.97	1407.9	42.36	22.88	47.16	43.87
	181.87	180.93	327.47	45.1	123.65	605.26	94.91	381.62	18.73
	420.79	391.68	653.82	65.86	1295.52	22.2	47.61	68.83	31.39
	362.56	578.59	57.32	397.36	61.48	395.24	112.83	137.27	145.57
	416.58	210.36	626.71	30.62	73.29	33.63	91.08	100.05	26.29
	364.96	460.46	596.67	229.51	1140.32	30.19	16.75	55.49	30.11
	426.52	196.75	674.2	62.78	168.68	17	68.84	63.98	26.19
	453.61	410.56	111.17	741.96	183.39	57.5	198.19	30.62	16.39
	366.08	471.27	591.69	930.09	299.46	68.92	66.73	43.14	40.86
	79.88	249.97	595.58	766.75	859.64	93.96	33.35	62.59	37.18
	40.94	334.33	439.6	34.53	109.57	189.18	192.93	93.96	23.69
	478.75	298.19	48.23	516.37	22.88	862.09	27.22	96.84	59.78
	182.18	319.99	355.67	183.21	44.47	170.87	38.89	27.81	61.86
	370.47	422.48	274.29	67.67	108.84	217.65	37.66	140.75	35.53
	353.57	135.01	128.98	25.39	151.57	43.18	124.11	22.5	47.61
	554.71	364.25	414.07	59.56	298.95	65.72	132.52	31.09	24.99
	382.36	249.05	565.2	226.63	42.22	341.46	150.98	136.12	40.01
	504.51	566.01	657.77	51.39	37.72	68.06	33.11	65.05	52.09
	126.08	211.61	172.11	107.85	160	104.79	30.53	233.39	67
	235.17	484.38	142.65	311.11	269.75	108.5	499.1	20.97	55.19
	292.96	393.4	751.02	227.19	309.51	78.23	31.61	43.48	38.49
	575.18	607.55	142.13	420.6	28.23	59.26	48.83	38.13	60.02
	382.43	416.07	60.29	69.06	63.34	148.73	89.09	61.48	57.74
	410.91	130.38	324.28	169.4	593.78	109.06	142.44	27.47	29.24
	269.32	486.68	140.33	753.88	372.64	1672.71	23.29	177.89	61.47
	555.82	522.14	605.9	242.63	85.1	631.35	106.77	33.34	138.3
	265.61	142.56	584.99	969.16	784.57	244.07	242.29	34.4	46.07
	41.79	43.48	52.72	567.58	67.67	88.25	293.92	65.16	94.65
	546.56	507.79	82.36	103.43	655.13	396.18	36.17	304.53	40.37
	22.5	367.21	39.78	54.95	71.4	127.88	203.42	40.86	78.08
	543.14	188.12	443.33	594.59	568.01	114.06	40.29	47.25	110.54
	376.57	71.69	27.31	41.63	182.75	126.16	107.3	87.55	53.77
	416.71	62.52	631.52	247.4	97.74	133.18	146.99	23.58	83.06
	272.07	425.22	321.11	71.07	234.62	193.39	14.62	40.57	160.42
	72.36	142.82	133.11	31.82	130.84	121.74	35.91	257.12	33.95

## Sheet: Figure 3c
Figure 3c
													fraction
raw data	no FimI	A:I:D=200:0.1:1	A:I:D=200:0.2:1	A:I:D=200:0.4:1	A:I:D=200:0.6:1	A:I:D=200:0.8:1	A:I:D=200:1:1	A:I:D=200:1.4:1	A:I:D=200:3.3:1		binned data	bin center (nm)	no FimI	A:I:D=200:0.1:1	A:I:D=200:0.2:1	A:I:D=200:0.4:1	A:I:D=200:0.6:1	A:I:D=200:0.8:1	A:I:D=200:1:1	A:I:D=200:1.4:1	A:I:D=200:3.3:1
	15.2	15.2	15.2	15.2	15.2	15.2	15.2	15.2	15.2			50	0.12378	0.1787	0.22031	0.34218	0.44206	0.59069	0.71787	0.87303	1
	15.2	15.2	15.2	15.2	15.2	15.2	15.2	15.2	15.2			150	0.21646	0.19976	0.21437	0.20254	0.1993	0.19649	0.1928	0.11047
	16	15.2	15.2	15.2	15.2	15.2	15.2	15.2	15.2			250	0.35427	0.28881	0.22625	0.14137	0.10023	0.08464	0.05591	0.01435
	17.6	16	16	15.2	15.2	15.2	15.2	15.2	15.2			350	0.30549	0.31889	0.24406	0.1206	0.06315	0.03869	0.02185	0.00215
	17.6	16	16	15.2	15.2	15.2	15.2	15.2	15.2			450		0.01384	0.09501	0.13156	0.06315	0.03144	0.00707
	18.4	16	16	15.2	15.2	15.2	15.2	15.2	15.2			550				0.06059	0.06373	0.01693	0.00257
	19.2	16.8	16	15.2	15.2	15.2	15.2	15.2	15.2			650				0.00115	0.0394	0.01209	0.00129
	20	17.6	16	15.2	15.2	15.2	15.2	15.2	15.2			750					0.02723	0.01149	0.000642674
	20	17.6	16	15.2	16	15.2	15.2	15.2	15.2			850					0.00174	0.00967
	21.6	18.4	16	15.2	16	15.2	15.2	15.2	15.2			950						0.00363
	22.4	18.4	16	15.2	16	15.2	15.2	15.2	15.2			1050						0.00363
	22.4	18.4	16.8	15.2	16	15.2	15.2	15.2	15.2			1150						0.000604595
	23.2	18.4	16.8	15.2	16	15.2	15.2	15.2	15.2
	23.2	19.2	16.8	15.2	16	16	15.2	15.2	15.2
	23.2	19.2	17.6	15.2	16	16	15.2	15.2	15.2
	24	19.2	17.6	16	16	16	15.2	15.2	15.2
	24	19.2	17.6	16	16	16	15.2	15.2	15.2
	24	19.2	17.6	16	16	16	15.2	15.2	15.2
	24	20	17.6	16	16	16	15.2	15.2	15.2
	24	20	18.4	16.8	16.8	16	15.2	15.2	15.2
	24.8	20.8	18.4	16.8	16.8	16	15.2	15.2	15.2
	25.6	20.8	18.4	16.8	16.8	16	15.2	15.2	15.2
	25.6	20.8	18.4	16.8	16.8	16	15.2	15.2	15.2
	25.6	21.6	18.4	16.8	16.8	16	16	15.2	15.2
	25.6	21.6	18.4	16.8	16.8	16	16	15.2	15.2
	26.4	21.6	18.4	17.6	16.8	16	16	15.2	15.2
	26.4	21.6	19.2	17.6	16.8	16	16	15.2	15.2
	26.4	22.4	19.2	17.6	16.8	16.8	16	15.2	15.2
	28	22.4	19.2	17.6	16.8	16.8	16	15.2	15.2
	28	22.4	19.2	18.4	16.8	16.8	16	15.2	15.2
	28	23.2	19.2	18.4	16.8	16.8	16	15.2	15.2
	28.8	23.2	19.2	18.4	16.8	16.8	16	15.2	15.2
	28.8	23.2	20	18.4	16.8	16.8	16	16	15.2
	29.6	23.2	20	18.4	16.8	16.8	16	16	15.2
	30.4	23.2	20	18.4	16.8	16.8	16	16	15.2
	32	24	20	18.4	17.6	16.8	16	16	16
	32.8	24	20	19.2	17.6	16.8	16	16	16
	32.8	24	20.8	19.2	17.6	16.8	16	16	16
	34.4	24	20.8	19.2	17.6	16.8	16	16	16
	35.2	24	20.8	19.2	17.6	16.8	16	16	16
	35.2	24	20.8	19.2	17.6	16.8	16	16	16
	36	24.8	21.6	20	17.6	16.8	16	16	16
	36.8	24.8	21.6	20	17.6	16.8	16.8	16	16
	37.6	26.4	21.6	20	17.6	16.8	16.8	16	16
	37.6	27.2	21.6	20	17.6	16.8	16.8	16	16
	38.4	27.2	22.4	20	17.6	16.8	16.8	16	16
	39.2	27.2	22.4	20	17.6	16.8	16.8	16	16
	39.2	27.2	22.4	20	17.6	16.8	16.8	16	16
	39.2	28	22.4	20	17.6	17.6	16.8	16	16
	39.2	28	22.4	20	18.4	17.6	16.8	16	16
	40	28	22.4	20	18.4	17.6	16.8	16	16
	40.8	28.8	22.4	20	18.4	17.6	16.8	16	16
	40.8	28.8	23.2	20	18.4	17.6	16.8	16	16
	41.6	28.8	23.2	20	18.4	17.6	16.8	16	16
	41.6	29.6	23.2	20.8	18.4	17.6	17.6	16	16
	41.6	29.6	23.2	20.8	18.4	17.6	17.6	16	16
	42.4	29.6	23.2	20.8	18.4	17.6	17.6	16	16
	42.4	30.4	23.2	20.8	18.4	17.6	17.6	16	16
	42.4	30.4	23.2	20.8	18.4	17.6	17.6	16	16
	43.2	31.2	24	20.8	18.4	18.4	17.6	16	16
	44	31.2	24	20.8	18.4	18.4	17.6	16	16
	44	31.2	24	20.8	18.4	18.4	17.6	16	16
	44.8	31.2	24	20.8	18.4	18.4	17.6	16.8	16
	44.8	31.2	24.8	20.8	18.4	18.4	17.6	16.8	16
	45.6	31.2	24.8	20.8	18.4	18.4	17.6	16.8	16
	46.4	31.2	25.6	21.6	18.4	18.4	17.6	16.8	16
	46.4	32	25.6	21.6	18.4	18.4	17.6	16.8	16
	47.2	32	25.6	21.6	19.2	18.4	17.6	16.8	16
	47.2	32.8	25.6	21.6	19.2	18.4	17.6	16.8	16
	47.2	32.8	25.6	21.6	19.2	18.4	17.6	16.8	16.8
	47.2	33.6	25.6	21.6	19.2	18.4	17.6	16.8	16.8
	48	34.4	25.6	21.6	19.2	18.4	17.6	16.8	16.8
	48	35.2	25.6	21.6	19.2	18.4	17.6	16.8	16.8
	48.8	35.2	26.4	21.6	19.2	18.4	17.6	16.8	16.8
	49.6	35.2	27.2	22.4	19.2	18.4	17.6	16.8	16.8
	52.8	36	27.2	22.4	19.2	19.2	18.4	16.8	16.8
	52.8	36	27.2	22.4	19.2	19.2	18.4	16.8	16.8
	52.8	36	28	22.4	20	19.2	18.4	16.8	16.8
	53.6	37.6	28.8	22.4	20	19.2	18.4	16.8	16.8
	53.6	37.6	28.8	22.4	20	19.2	18.4	16.8	16.8
	53.6	37.6	29.6	22.4	20	19.2	18.4	16.8	16.8
	53.6	37.6	29.6	22.4	20	19.2	18.4	16.8	16.8
	54.4	38.4	30.4	23.2	20	19.2	18.4	16.8	16.8
	56	38.4	30.4	23.2	20	19.2	18.4	17.6	16.8
	56	38.4	30.4	24	20	19.2	18.4	17.6	16.8
	56.8	39.2	30.4	24	20	19.2	18.4	17.6	16.8
	56.8	39.2	30.4	24	20	19.2	18.4	17.6	16.8
	56.8	39.2	30.4	24	20	19.2	18.4	17.6	16.8
	56.8	39.2	31.2	24	20.8	19.2	18.4	17.6	16.8
	57.6	40	31.2	24	20.8	19.2	18.4	17.6	16.8
	57.6	40	32	24	20.8	19.2	18.4	17.6	16.8
	57.6	40	32	24	20.8	19.2	18.4	17.6	16.8
	59.2	40.8	32.8	24	20.8	19.2	19.2	17.6	16.8
	60	41.6	32.8	24.8	20.8	20	19.2	17.6	16.8
	60	41.6	32.8	24.8	20.8	20	19.2	17.6	16.8
	60	42.4	32.8	24.8	21.6	20	19.2	17.6	16.8
	60	42.4	32.8	25.6	21.6	20	19.2	17.6	16.8
	60.8	42.4	32.8	25.6	21.6	20	19.2	17.6	16.8
	60.8	42.4	33.6	25.6	21.6	20	19.2	17.6	16.8
	61.6	42.4	33.6	25.6	21.6	20	19.2	17.6	16.8
	62.4	43.2	33.6	25.6	21.6	20	19.2	17.6	16.8
	62.4	43.2	33.6	26.4	21.6	20	19.2	17.6	16.8
	63.2	44	33.6	26.4	21.6	20	19.2	17.6	16.8
	63.2	44	33.6	26.4	21.6	20	19.2	17.6	16.8
	63.2	44	33.6	26.4	21.6	20	20	17.6	16.8
	63.2	44.8	33.6	26.4	21.6	20	20	17.6	16.8
	64	44.8	33.6	26.4	21.6	20.8	20	17.6	16.8
	64	44.8	34.4	26.4	21.6	20.8	20	17.6	16.8
	65.6	44.8	34.4	27.2	21.6	20.8	20	17.6	16.8
	67.2	45.6	34.4	27.2	21.6	20.8	20	17.6	16.8
	67.2	46.4	34.4	27.2	21.6	20.8	20	18.4	16.8
	68	46.4	36	27.2	21.6	20.8	20	18.4	16.8
	68	46.4	36	27.2	21.6	20.8	20	18.4	16.8
	68	46.4	36	27.2	22.4	20.8	20	18.4	16.8
	68.8	47.2	36.8	28	22.4	20.8	20	18.4	16.8
	69.6	47.2	36.8	28	22.4	21.6	20	18.4	17.6
	70.4	47.2	36.8	28	22.4	21.6	20	18.4	17.6
	70.4	47.2	36.8	28	22.4	21.6	20	18.4	17.6
	70.4	48	36.8	28	22.4	21.6	20	18.4	17.6
	71.2	48	37.6	28	22.4	21.6	20	18.4	17.6
	71.2	48.8	37.6	28	22.4	21.6	20	18.4	17.6
	71.2	48.8	37.6	28.8	22.4	21.6	20	18.4	17.6
	71.2	49.6	38.4	28.8	22.4	21.6	20	18.4	17.6
	72	49.6	38.4	28.8	22.4	21.6	20	18.4	17.6
	72	49.6	38.4	28.8	22.4	21.6	20	18.4	17.6
	72.8	49.6	38.4	28.8	22.4	22.4	20.8	18.4	17.6
	72.8	49.6	39.2	28.8	22.4	22.4	20.8	18.4	17.6
	73.6	49.6	39.2	28.8	22.4	22.4	20.8	18.4	17.6
	74.4	49.6	40	28.8	22.4	22.4	20.8	18.4	17.6
	74.4	49.6	41.6	28.8	22.4	22.4	20.8	18.4	17.6
	74.4	50.4	41.6	29.6	23.2	22.4	20.8	18.4	17.6
	74.4	50.4	41.6	29.6	23.2	22.4	20.8	18.4	17.6
	75.2	50.4	42.4	29.6	23.2	22.4	20.8	18.4	17.6
	75.2	50.4	42.4	29.6	23.2	22.4	20.8	18.4	17.6
	75.2	51.2	42.4	29.6	23.2	22.4	20.8	18.4	17.6
	76	51.2	42.4	29.6	23.2	22.4	20.8	18.4	17.6
	76.8	52	43.2	29.6	23.2	22.4	20.8	19.2	17.6
	78.4	52	43.2	29.6	23.2	23.2	21.6	19.2	17.6
	79.2	52	44	29.6	23.2	23.2	21.6	19.2	17.6
	79.2	52	44	29.6	23.2	23.2	21.6	19.2	17.6
	80	52.8	44	30.4	24	23.2	21.6	19.2	17.6
	80.8	52.8	44	30.4	24	23.2	21.6	19.2	17.6
	80.8	52.8	44	30.4	24	23.2	21.6	19.2	17.6
	80.8	52.8	44	30.4	24	23.2	21.6	19.2	17.6
	81.6	52.8	44	31.2	24	23.2	21.6	19.2	17.6
	81.6	52.8	44.8	31.2	24	23.2	21.6	19.2	17.6
	82.4	53.6	44.8	31.2	24	23.2	21.6	19.2	17.6
	82.4	53.6	45.6	31.2	24	23.2	21.6	19.2	17.6
	82.4	53.6	45.6	31.2	24.8	23.2	21.6	19.2	17.6
	82.4	54.4	45.6	31.2	24.8	24	21.6	19.2	17.6
	82.4	54.4	45.6	31.2	24.8	24	22.4	19.2	17.6
	83.2	55.2	45.6	31.2	24.8	24	22.4	19.2	18.4
	83.2	55.2	46.4	31.2	24.8	24	22.4	19.2	18.4
	83.2	56	46.4	31.2	24.8	24	22.4	19.2	18.4
	84	56	46.4	31.2	24.8	24	22.4	19.2	18.4
	85.6	56	46.4	31.2	24.8	24	22.4	19.2	18.4
	85.6	56.8	46.4	32	24.8	24	22.4	19.2	18.4
	86.4	56.8	46.4	32	24.8	24	22.4	19.2	18.4
	87.2	56.8	47.2	32	24.8	24	22.4	19.2	18.4
	87.2	58.4	47.2	32	25.6	24	22.4	19.2	18.4
	88	59.2	48	32	25.6	24	22.4	19.2	18.4
	88	59.2	48	32	25.6	24.8	22.4	19.2	18.4
	88	59.2	48	32	25.6	24.8	22.4	19.2	18.4
	88.8	59.2	48.8	32.8	25.6	24.8	22.4	20	18.4
	88.8	59.2	48.8	32.8	25.6	24.8	22.4	20	18.4
	88.8	60	48.8	32.8	25.6	24.8	22.4	20	18.4
	88.8	60	48.8	32.8	25.6	24.8	22.4	20	18.4
	88.8	60	48.8	33.6	26.4	24.8	22.4	20	18.4
	88.8	60	48.8	33.6	26.4	24.8	23.2	20	18.4
	89.6	60.8	49.6	33.6	26.4	24.8	23.2	20	18.4
	89.6	60.8	49.6	33.6	26.4	24.8	23.2	20	18.4
	89.6	60.8	49.6	34.4	26.4	24.8	23.2	20	18.4
	89.6	61.6	49.6	34.4	26.4	24.8	23.2	20	18.4
	89.6	61.6	49.6	34.4	26.4	24.8	23.2	20	18.4
	90.4	61.6	50.4	34.4	26.4	24.8	23.2	20	18.4
	90.4	62.4	50.4	34.4	26.4	24.8	23.2	20	18.4
	90.4	62.4	50.4	34.4	26.4	24.8	23.2	20	18.4
	90.4	62.4	50.4	34.4	26.4	25.6	23.2	20	18.4
	91.2	63.2	51.2	34.4	26.4	25.6	23.2	20	18.4
	92	63.2	51.2	34.4	26.4	25.6	23.2	20	18.4
	92	64	51.2	34.4	27.2	25.6	23.2	20	18.4
	92.8	64	51.2	34.4	27.2	25.6	23.2	20	18.4
	92.8	64	52	34.4	27.2	25.6	23.2	20	18.4
	93.6	64	52.8	34.4	27.2	25.6	23.2	20	18.4
	93.6	64.8	53.6	34.4	27.2	25.6	23.2	20	18.4
	94.4	65.6	53.6	34.4	27.2	25.6	23.2	20	18.4
	94.4	65.6	53.6	35.2	28	25.6	24	20.8	18.4
	94.4	65.6	54.4	35.2	28	25.6	24	20.8	18.4
	94.4	65.6	55.2	35.2	28	26.4	24	20.8	19.2
	94.4	66.4	56	35.2	28	26.4	24	20.8	19.2
	95.2	66.4	56	35.2	28	26.4	24	20.8	19.2
	95.2	66.4	56.8	35.2	28	26.4	24	20.8	19.2
	95.2	67.2	56.8	35.2	28	26.4	24	20.8	19.2
	96	68	56.8	35.2	28	26.4	24	20.8	19.2
	96	68	56.8	36	28	26.4	24	20.8	19.2
	96.8	68	57.6	36	28	26.4	24	20.8	19.2
	96.8	69.6	57.6	36	28	26.4	24	20.8	19.2
	97.6	69.6	57.6	36	28.8	26.4	24	20.8	19.2
	97.6	70.4	57.6	36	28.8	26.4	24	20.8	19.2
	98.4	70.4	58.4	36	28.8	26.4	24	20.8	19.2
	98.4	70.4	58.4	36.8	28.8	26.4	24	20.8	19.2
	98.4	70.4	58.4	36.8	28.8	26.4	24	20.8	19.2
	99.2	70.4	59.2	36.8	28.8	26.4	24	20.8	19.2
	100	70.4	59.2	36.8	28.8	27.2	24	20.8	19.2
	100.8	71.2	59.2	36.8	28.8	27.2	24	20.8	19.2
	101.6	71.2	59.2	36.8	29.6	27.2	24	21.6	19.2
	101.6	72	60	36.8	29.6	27.2	24	21.6	19.2
	101.6	72.8	60	37.6	29.6	27.2	24	21.6	19.2
	101.6	72.8	60	37.6	29.6	27.2	24	21.6	19.2
	101.6	73.6	60.8	38.4	29.6	27.2	24	21.6	19.2
	102.4	73.6	60.8	38.4	29.6	27.2	24	21.6	19.2
	103.2	74.4	60.8	38.4	29.6	27.2	24	21.6	19.2
	103.2	74.4	60.8	38.4	29.6	27.2	24.8	21.6	19.2
	103.2	74.4	60.8	38.4	29.6	27.2	24.8	21.6	19.2
	103.2	75.2	61.6	38.4	30.4	27.2	24.8	21.6	19.2
	104	75.2	61.6	39.2	30.4	28	24.8	21.6	19.2
	104	75.2	61.6	39.2	30.4	28	24.8	21.6	19.2
	104	76	61.6	39.2	30.4	28	24.8	21.6	19.2
	104	76	61.6	39.2	30.4	28	24.8	21.6	19.2
	104	76	62.4	39.2	30.4	28	24.8	21.6	19.2
	104	76.8	62.4	39.2	30.4	28	24.8	21.6	19.2
	104.8	76.8	63.2	39.2	30.4	28	24.8	21.6	19.2
	104.8	76.8	63.2	40	31.2	28	24.8	21.6	19.2
	104.8	76.8	64	40	31.2	28	24.8	21.6	19.2
	104.8	77.6	64	40	31.2	28	24.8	21.6	19.2
	105.6	77.6	64	40	31.2	28	25.6	21.6	20
	105.6	78.4	64	40	31.2	28	25.6	21.6	20
	105.6	78.4	64	40	31.2	28	25.6	21.6	20
	107.2	79.2	64.8	40	31.2	28.8	25.6	21.6	20
	107.2	79.2	64.8	40.8	31.2	28.8	25.6	21.6	20
	108.8	79.2	64.8	40.8	32	28.8	25.6	21.6	20
	108.8	79.2	64.8	40.8	32	28.8	25.6	21.6	20
	108.8	80	64.8	40.8	32	28.8	25.6	21.6	20
	109.6	80	65.6	40.8	32	28.8	25.6	21.6	20
	109.6	80	66.4	40.8	32	28.8	25.6	21.6	20
	109.6	80.8	66.4	41.6	32	28.8	25.6	21.6	20
	110.4	80.8	66.4	41.6	32	28.8	25.6	21.6	20
	110.4	80.8	67.2	41.6	32	28.8	25.6	22.4	20
	111.2	81.6	68	41.6	32	28.8	25.6	22.4	20
	111.2	81.6	68	41.6	32	28.8	25.6	22.4	20
	112	82.4	68	41.6	32	28.8	25.6	22.4	20
	112	83.2	68	41.6	32	28.8	25.6	22.4	20
	112.8	83.2	68.8	41.6	32.8	29.6	26.4	22.4	20
	112.8	83.2	68.8	41.6	32.8	29.6	26.4	22.4	20
	112.8	83.2	68.8	42.4	32.8	29.6	26.4	22.4	20
	113.6	84	68.8	42.4	32.8	29.6	26.4	22.4	20
	113.6	84	68.8	42.4	32.8	29.6	26.4	22.4	20
	113.6	84	69.6	42.4	32.8	29.6	26.4	22.4	20
	114.4	84.8	70.4	42.4	32.8	29.6	26.4	22.4	20
	114.4	84.8	70.4	42.4	32.8	29.6	26.4	22.4	20
	114.4	84.8	70.4	42.4	33.6	29.6	26.4	22.4	20
	114.4	85.6	70.4	43.2	33.6	29.6	26.4	22.4	20
	114.4	85.6	71.2	43.2	33.6	29.6	26.4	22.4	20
	115.2	85.6	71.2	43.2	33.6	29.6	26.4	22.4	20
	115.2	85.6	71.2	43.2	33.6	29.6	26.4	22.4	20
	115.2	86.4	71.2	43.2	33.6	30.4	26.4	22.4	20
	115.2	86.4	72	43.2	33.6	30.4	26.4	22.4	20
	115.2	86.4	72	43.2	33.6	30.4	26.4	22.4	20
	115.2	87.2	72.8	43.2	33.6	30.4	26.4	22.4	20.8
	115.2	87.2	72.8	43.2	33.6	30.4	27.2	22.4	20.8
	116	87.2	73.6	44	33.6	30.4	27.2	22.4	20.8
	116	87.2	73.6	44	34.4	30.4	27.2	22.4	20.8
	116	88	73.6	44	34.4	30.4	27.2	22.4	20.8
	116	88	74.4	44	34.4	30.4	27.2	22.4	20.8
	116.8	88.8	74.4	44	34.4	30.4	27.2	23.2	20.8
	117.6	89.6	74.4	44	34.4	30.4	27.2	23.2	20.8
	117.6	91.2	74.4	44	35.2	30.4	27.2	23.2	20.8
	118.4	91.2	74.4	44.8	35.2	30.4	27.2	23.2	20.8
	118.4	92	75.2	44.8	35.2	30.4	27.2	23.2	20.8
	118.4	92	75.2	44.8	35.2	30.4	27.2	23.2	20.8
	119.2	92	75.2	44.8	35.2	30.4	27.2	23.2	20.8
	119.2	92	75.2	44.8	35.2	30.4	27.2	23.2	20.8
	120	92.8	76	45.6	35.2	30.4	27.2	23.2	20.8
	120.8	92.8	76	45.6	35.2	30.4	27.2	23.2	20.8
	120.8	92.8	76	45.6	35.2	30.4	27.2	23.2	20.8
	121.6	92.8	76	45.6	36	31.2	27.2	23.2	20.8
	121.6	93.6	76	45.6	36	31.2	27.2	23.2	20.8
	121.6	93.6	76.8	45.6	36	31.2	27.2	23.2	20.8
	121.6	94.4	77.6	45.6	36	31.2	28	23.2	20.8
	122.4	94.4	77.6	45.6	36	31.2	28	24	20.8
	122.4	95.2	77.6	46.4	36	31.2	28	24	20.8
	124	95.2	77.6	46.4	36	31.2	28	24	20.8
	124.8	95.2	77.6	46.4	36	31.2	28	24	20.8
	125.6	95.2	77.6	47.2	36	31.2	28	24	20.8
	126.4	96	77.6	47.2	36	31.2	28	24	20.8
	127.2	96.8	78.4	47.2	36	31.2	28	24	20.8
	127.2	96.8	78.4	47.2	36	31.2	28	24	20.8
	127.2	96.8	78.4	47.2	36	31.2	28	24	20.8
	127.2	97.6	79.2	47.2	36.8	32	28	24	21.6
	127.2	97.6	79.2	48	36.8	32	28	24	21.6
	128	97.6	79.2	48	36.8	32	28	24	21.6
	128	98.4	80	48	36.8	32	28	24	21.6
	128	98.4	80	48	36.8	32	28	24	21.6
	128	98.4	80	48	37.6	32	28.8	24	21.6
	128.8	98.4	80.8	48.8	37.6	32	28.8	24.8	21.6
	128.8	99.2	80.8	48.8	37.6	32	28.8	24.8	21.6
	128.8	99.2	81.6	48.8	37.6	32	28.8	24.8	21.6
	129.6	100	82.4	48.8	37.6	32	28.8	24.8	21.6
	129.6	100	82.4	48.8	37.6	32	28.8	24.8	21.6
	130.4	100	82.4	48.8	37.6	32.8	28.8	24.8	21.6
	130.4	100.8	82.4	48.8	37.6	32.8	28.8	24.8	21.6
	130.4	101.6	82.4	48.8	38.4	32.8	28.8	24.8	21.6
	130.4	101.6	82.4	49.6	38.4	32.8	28.8	24.8	21.6
	131.2	101.6	83.2	49.6	38.4	32.8	28.8	24.8	21.6
	131.2	101.6	84	49.6	38.4	32.8	28.8	24.8	21.6
	131.2	102.4	84	49.6	38.4	32.8	28.8	24.8	21.6
	131.2	102.4	84	49.6	38.4	32.8	28.8	24.8	21.6
	132	102.4	84	49.6	38.4	32.8	28.8	24.8	21.6
	132	103.2	84	49.6	38.4	32.8	29.6	24.8	21.6
	132	103.2	84	49.6	38.4	32.8	29.6	24.8	21.6
	132.8	103.2	84.8	50.4	39.2	32.8	29.6	24.8	21.6
	132.8	103.2	84.8	50.4	39.2	32.8	29.6	24.8	21.6
	133.6	104	84.8	50.4	39.2	32.8	29.6	24.8	21.6
	133.6	104	85.6	50.4	39.2	32.8	29.6	24.8	21.6
	133.6	104	86.4	51.2	39.2	32.8	29.6	24.8	21.6
	133.6	104	86.4	51.2	40	32.8	29.6	24.8	21.6
	134.4	104.8	86.4	51.2	40	33.6	29.6	24.8	21.6
	134.4	104.8	86.4	51.2	40	33.6	29.6	24.8	21.6
	134.4	104.8	86.4	51.2	40	33.6	29.6	24.8	22.4
	134.4	105.6	86.4	51.2	40	33.6	29.6	24.8	22.4
	135.2	105.6	86.4	51.2	40	33.6	29.6	24.8	22.4
	135.2	105.6	87.2	51.2	40	33.6	29.6	24.8	22.4
	135.2	105.6	87.2	52	40	33.6	30.4	24.8	22.4
	135.2	106.4	87.2	52	40	33.6	30.4	24.8	22.4
	136	106.4	87.2	52	40	33.6	30.4	24.8	22.4
	136	106.4	88.8	52	40	33.6	30.4	24.8	22.4
	136	107.2	88.8	52.8	40	33.6	30.4	25.6	22.4
	136.8	107.2	88.8	52.8	40	33.6	30.4	25.6	22.4
	136.8	107.2	88.8	52.8	40	33.6	30.4	25.6	22.4
	136.8	107.2	88.8	52.8	40.8	34.4	30.4	25.6	22.4
	137.6	108	89.6	53.6	40.8	34.4	30.4	25.6	22.4
	139.2	108	90.4	53.6	40.8	34.4	30.4	25.6	22.4
	140	108	90.4	53.6	40.8	34.4	30.4	25.6	22.4
	140	108.8	90.4	53.6	40.8	34.4	30.4	25.6	22.4
	140	108.8	90.4	53.6	40.8	34.4	30.4	25.6	22.4
	141.6	108.8	91.2	53.6	40.8	34.4	31.2	25.6	22.4
	142.4	109.6	91.2	54.4	40.8	34.4	31.2	25.6	22.4
	142.4	109.6	91.2	54.4	40.8	34.4	31.2	25.6	23.2
	143.2	109.6	92	54.4	40.8	34.4	31.2	25.6	23.2
	143.2	109.6	92	54.4	41.6	34.4	31.2	25.6	23.2
	143.2	110.4	92	54.4	41.6	34.4	31.2	25.6	23.2
	143.2	110.4	92.8	55.2	41.6	34.4	31.2	25.6	23.2
	144	110.4	92.8	55.2	41.6	34.4	31.2	25.6	23.2
	144	110.4	92.8	55.2	41.6	34.4	31.2	25.6	23.2
	144	110.4	92.8	55.2	41.6	34.4	31.2	25.6	23.2
	144.8	110.4	92.8	55.2	41.6	34.4	31.2	25.6	23.2
	145.6	111.2	92.8	55.2	41.6	34.4	31.2	25.6	23.2
	145.6	111.2	92.8	56	41.6	34.4	31.2	25.6	23.2
	145.6	112	93.6	56	42.4	35.2	31.2	25.6	23.2
	146.4	112	93.6	56	42.4	35.2	31.2	25.6	23.2
	147.2	112.8	93.6	56	42.4	35.2	31.2	25.6	23.2
	148	113.6	93.6	56	42.4	35.2	31.2	25.6	23.2
	148	113.6	94.4	56	42.4	35.2	31.2	25.6	23.2
	148	113.6	94.4	56	42.4	35.2	31.2	25.6	23.2
	148	113.6	95.2	56.8	42.4	35.2	32	25.6	23.2
	149.6	113.6	95.2	56.8	42.4	35.2	32	25.6	23.2
	149.6	115.2	95.2	56.8	43.2	35.2	32	25.6	23.2
	150.4	115.2	96	56.8	43.2	35.2	32	26.4	23.2
	150.4	116	96	56.8	43.2	35.2	32	26.4	23.2
	150.4	116	96	57.6	43.2	35.2	32	26.4	24
	151.2	116.8	96.8	57.6	43.2	35.2	32	26.4	24
	151.2	116.8	96.8	57.6	43.2	35.2	32	26.4	24
	151.2	116.8	96.8	57.6	43.2	35.2	32	26.4	24
	151.2	117.6	97.6	57.6	44	35.2	32	26.4	24
	151.2	118.4	97.6	58.4	44	36	32	26.4	24
	151.2	118.4	97.6	58.4	44	36	32	26.4	24
	151.2	118.4	98.4	58.4	44	36	32	26.4	24
	151.2	118.4	98.4	58.4	44	36	32	26.4	24
	152	120	98.4	58.4	44	36	32	26.4	24
	152	120	99.2	58.4	44.8	36	32	26.4	24
	152	120.8	99.2	59.2	44.8	36	32	26.4	24
	152	120.8	100	59.2	44.8	36	32	26.4	24
	152	121.6	100	59.2	44.8	36	32	26.4	24
	152.8	121.6	100	59.2	44.8	36	32	26.4	24
	152.8	121.6	100	59.2	44.8	36.8	32	26.4	24
	153.6	121.6	100	59.2	44.8	36.8	32.8	26.4	24
	153.6	122.4	100.8	60	44.8	36.8	32.8	26.4	24
	153.6	122.4	100.8	60	44.8	36.8	32.8	26.4	24
	153.6	122.4	100.8	60	44.8	36.8	32.8	27.2	24
	153.6	123.2	101.6	60	44.8	36.8	32.8	27.2	24
	154.4	123.2	101.6	60.8	45.6	36.8	32.8	27.2	24
	154.4	123.2	101.6	60.8	45.6	36.8	32.8	27.2	24
	155.2	123.2	101.6	60.8	45.6	36.8	32.8	27.2	24
	156	124	101.6	60.8	45.6	36.8	32.8	27.2	24
	156.8	124	101.6	61.6	45.6	36.8	32.8	27.2	24
	156.8	124	101.6	61.6	45.6	36.8	32.8	27.2	24
	157.6	124.8	101.6	61.6	46.4	37.6	32.8	27.2	24
	157.6	124.8	102.4	61.6	46.4	37.6	32.8	27.2	24
	157.6	124.8	102.4	62.4	46.4	37.6	33.6	27.2	24.8
	158.4	124.8	102.4	62.4	46.4	37.6	33.6	27.2	24.8
	158.4	126.4	102.4	62.4	46.4	37.6	33.6	27.2	24.8
	159.2	127.2	103.2	63.2	46.4	37.6	33.6	27.2	24.8
	159.2	127.2	104	63.2	46.4	37.6	33.6	27.2	24.8
	159.2	127.2	104	63.2	46.4	37.6	33.6	27.2	24.8
	160	127.2	104	64	46.4	37.6	33.6	27.2	24.8
	160	128	104	64	46.4	37.6	33.6	27.2	24.8
	160	128	104	64	47.2	37.6	33.6	27.2	24.8
	160.8	128.8	104	64	47.2	37.6	33.6	28	24.8
	160.8	128.8	104.8	64	47.2	37.6	33.6	28	24.8
	160.8	129.6	104.8	64	47.2	38.4	33.6	28	24.8
	160.8	129.6	105.6	64.8	47.2	38.4	33.6	28	24.8
	161.6	129.6	105.6	64.8	47.2	38.4	33.6	28	24.8
	161.6	130.4	105.6	64.8	48	38.4	33.6	28	25.6
	162.4	130.4	106.4	64.8	48	38.4	33.6	28	25.6
	163.2	130.4	106.4	64.8	48	38.4	33.6	28	25.6
	163.2	130.4	107.2	64.8	48	38.4	33.6	28	25.6
	163.2	132	107.2	64.8	48	38.4	33.6	28	25.6
	164	132	107.2	65.6	48.8	39.2	33.6	28	25.6
	164.8	132	107.2	65.6	48.8	39.2	33.6	28	25.6
	164.8	132	108	65.6	48.8	39.2	34.4	28	25.6
	164.8	132	108.8	66.4	48.8	39.2	34.4	28	25.6
	164.8	132.8	108.8	66.4	48.8	39.2	34.4	28	25.6
	164.8	132.8	108.8	66.4	48.8	39.2	34.4	28	25.6
	165.6	132.8	108.8	67.2	48.8	39.2	34.4	28	25.6
	165.6	132.8	108.8	67.2	48.8	39.2	34.4	28.8	25.6
	165.6	133.6	108.8	67.2	48.8	39.2	34.4	28.8	25.6
	165.6	133.6	108.8	67.2	49.6	39.2	34.4	28.8	25.6
	166.4	133.6	109.6	67.2	49.6	39.2	34.4	28.8	25.6
	167.2	134.4	109.6	67.2	49.6	39.2	34.4	28.8	25.6
	167.2	134.4	109.6	68	49.6	39.2	34.4	28.8	25.6
	167.2	134.4	110.4	68	49.6	39.2	34.4	28.8	25.6
	167.2	135.2	110.4	68	49.6	40	34.4	28.8	25.6
	167.2	136	110.4	68	50.4	40	34.4	28.8	25.6
	167.2	136.8	110.4	68	50.4	40	35.2	28.8	26.4
	167.2	136.8	110.4	68	50.4	40	35.2	28.8	26.4
	168	136.8	110.4	68.8	50.4	40	35.2	28.8	26.4
	168.8	136.8	110.4	68.8	50.4	40	35.2	28.8	26.4
	168.8	137.6	111.2	68.8	50.4	40	35.2	28.8	26.4
	169.6	137.6	111.2	68.8	50.4	40	35.2	28.8	26.4
	169.6	137.6	111.2	68.8	50.4	40	35.2	29.6	26.4
	169.6	138.4	111.2	68.8	50.4	40	35.2	29.6	26.4
	169.6	139.2	111.2	69.6	50.4	40.8	35.2	29.6	26.4
	171.2	139.2	112	69.6	51.2	40.8	35.2	29.6	26.4
	171.2	140	112	69.6	51.2	40.8	35.2	29.6	26.4
	171.2	140.8	112	69.6	51.2	40.8	35.2	29.6	26.4
	172	141.6	112	69.6	51.2	40.8	35.2	29.6	26.4
	172	141.6	112	69.6	51.2	40.8	35.2	29.6	26.4
	172	141.6	112.8	70.4	51.2	40.8	35.2	29.6	26.4
	172.8	141.6	113.6	70.4	51.2	40.8	35.2	29.6	26.4
	172.8	142.4	113.6	71.2	51.2	40.8	35.2	29.6	26.4
	172.8	142.4	113.6	71.2	52	40.8	35.2	29.6	26.4
	172.8	142.4	114.4	71.2	52	40.8	36	29.6	26.4
	172.8	142.4	114.4	72	52	40.8	36	29.6	26.4
	173.6	143.2	114.4	72	52	41.6	36	29.6	26.4
	173.6	143.2	114.4	72	52	41.6	36	29.6	26.4
	173.6	144	115.2	72	52	41.6	36	29.6	27.2
	173.6	144	115.2	72.8	52	41.6	36	30.4	27.2
	174.4	144.8	115.2	72.8	52.8	41.6	36	30.4	27.2
	174.4	144.8	115.2	72.8	52.8	41.6	36	30.4	27.2
	174.4	144.8	116	72.8	52.8	41.6	36	30.4	27.2
	175.2	145.6	116	72.8	52.8	41.6	36	30.4	27.2
	175.2	146.4	116.8	72.8	52.8	41.6	36	30.4	27.2
	176	147.2	116.8	73.6	52.8	41.6	36	30.4	27.2
	176	148	117.6	73.6	52.8	41.6	36	30.4	27.2
	176.8	148.8	117.6	73.6	52.8	42.4	36	30.4	27.2
	176.8	148.8	117.6	73.6	53.6	42.4	36	30.4	27.2
	176.8	148.8	119.2	74.4	53.6	42.4	36.8	30.4	27.2
	176.8	149.6	119.2	74.4	53.6	42.4	36.8	30.4	27.2
	176.8	149.6	119.2	74.4	53.6	42.4	36.8	30.4	27.2
	177.6	150.4	120	74.4	53.6	42.4	36.8	30.4	27.2
	177.6	150.4	120	74.4	53.6	42.4	36.8	30.4	27.2
	178.4	150.4	120	74.4	53.6	42.4	36.8	30.4	27.2
	178.4	151.2	120.8	75.2	54.4	42.4	36.8	30.4	27.2
	178.4	152	120.8	75.2	54.4	42.4	36.8	30.4	27.2
	178.4	152	121.6	75.2	54.4	42.4	36.8	30.4	27.2
	178.4	152.8	121.6	75.2	54.4	42.4	36.8	30.4	28
	178.4	152.8	121.6	75.2	54.4	42.4	36.8	30.4	28
	178.4	152.8	122.4	75.2	54.4	42.4	36.8	30.4	28
	179.2	152.8	122.4	75.2	55.2	42.4	36.8	30.4	28
	179.2	152.8	123.2	76	55.2	42.4	36.8	30.4	28
	179.2	153.6	123.2	76.8	55.2	42.4	36.8	31.2	28
	180	153.6	123.2	76.8	55.2	42.4	36.8	31.2	28
	180.8	154.4	123.2	77.6	55.2	43.2	36.8	31.2	28
	180.8	154.4	124	77.6	55.2	43.2	36.8	31.2	28.8
	180.8	154.4	124	77.6	55.2	43.2	37.6	31.2	28.8
	180.8	154.4	124	77.6	56	43.2	37.6	31.2	28.8
	181.6	154.4	124	78.4	56	43.2	37.6	31.2	28.8
	182.4	156	124	78.4	56	43.2	37.6	31.2	28.8
	182.4	156	124.8	78.4	56	43.2	37.6	31.2	28.8
	182.4	156	124.8	78.4	56	43.2	37.6	31.2	28.8
	184	156.8	124.8	78.4	56	43.2	37.6	31.2	28.8
	184	156.8	124.8	78.4	56	43.2	37.6	31.2	28.8
	184	156.8	124.8	79.2	56	43.2	37.6	31.2	28.8
	184	156.8	124.8	79.2	56.8	43.2	37.6	31.2	28.8
	184	156.8	124.8	79.2	56.8	43.2	37.6	31.2	29.6
	184	156.8	124.8	79.2	56.8	43.2	37.6	32	29.6
	184.8	157.6	124.8	80	56.8	43.2	37.6	32	29.6
	184.8	157.6	125.6	80	56.8	43.2	37.6	32	29.6
	184.8	157.6	125.6	80	56.8	44	37.6	32	29.6
	185.6	158.4	126.4	80.8	57.6	44	37.6	32	29.6
	185.6	158.4	126.4	80.8	57.6	44	37.6	32	29.6
	185.6	158.4	126.4	81.6	57.6	44	38.4	32	29.6
	185.6	159.2	127.2	81.6	57.6	44	38.4	32	29.6
	185.6	159.2	127.2	81.6	57.6	44	38.4	32	29.6
	186.4	159.2	127.2	81.6	57.6	44	38.4	32	29.6
	186.4	160	128	81.6	58.4	44	38.4	32	29.6
	186.4	160	128	81.6	58.4	44	38.4	32	30.4
	186.4	160	128	82.4	58.4	44	38.4	32	30.4
	187.2	160	128	82.4	58.4	44	38.4	32	30.4
	187.2	160	128	82.4	58.4	44	38.4	32	30.4
	187.2	160	128.8	83.2	58.4	44	38.4	32	30.4
	188	160.8	128.8	83.2	58.4	44	38.4	32	30.4
	188	160.8	128.8	83.2	59.2	44	39.2	32.8	30.4
	188	160.8	128.8	83.2	59.2	44	39.2	32.8	30.4
	188	160.8	128.8	83.2	59.2	44	39.2	32.8	30.4
	188	161.6	129.6	83.2	59.2	44	39.2	32.8	30.4
	188.8	161.6	129.6	83.2	59.2	44.8	39.2	32.8	30.4
	188.8	162.4	129.6	84	59.2	44.8	39.2	32.8	31.2
	188.8	162.4	129.6	84	59.2	44.8	39.2	32.8	31.2
	189.6	162.4	130.4	84	60	44.8	39.2	32.8	31.2
	189.6	162.4	130.4	84.8	60	44.8	39.2	32.8	31.2
	190.4	163.2	130.4	84.8	60	45.6	39.2	32.8	31.2
	190.4	164	130.4	84.8	60	45.6	39.2	32.8	31.2
	191.2	164	131.2	85.6	60	45.6	39.2	32.8	31.2
	191.2	164.8	131.2	85.6	60.8	45.6	39.2	32.8	31.2
	191.2	165.6	131.2	85.6	60.8	45.6	39.2	32.8	31.2
	191.2	165.6	131.2	85.6	60.8	45.6	39.2	32.8	31.2
	191.2	165.6	131.2	85.6	60.8	45.6	40	32.8	31.2
	192	166.4	132	85.6	60.8	45.6	40	32.8	31.2
	192	166.4	132.8	85.6	60.8	45.6	40	32.8	31.2
	192	167.2	132.8	85.6	60.8	45.6	40	33.6	31.2
	192	167.2	132.8	85.6	61.6	45.6	40	33.6	31.2
	192	168	132.8	86.4	61.6	45.6	40	33.6	31.2
	192	168	132.8	86.4	61.6	45.6	40	33.6	31.2
	192.8	168	133.6	86.4	61.6	45.6	40	33.6	32
	192.8	169.6	133.6	86.4	61.6	45.6	40	33.6	32
	193.6	171.2	133.6	86.4	61.6	45.6	40	33.6	32
	193.6	171.2	133.6	87.2	62.4	45.6	40	33.6	32
	193.6	172	133.6	87.2	62.4	46.4	40	33.6	32
	194.4	172	134.4	88	62.4	46.4	40	33.6	32
	194.4	172	134.4	88	63.2	46.4	40	33.6	32
	194.4	172	134.4	88	63.2	46.4	40	33.6	32
	194.4	172	135.2	88	63.2	47.2	40	33.6	32
	194.4	172	136	88	63.2	47.2	40.8	33.6	32.8
	194.4	172.8	136	88	63.2	47.2	40.8	33.6	32.8
	194.4	172.8	136.8	88.8	63.2	47.2	40.8	33.6	32.8
	194.4	172.8	136.8	88.8	64	47.2	40.8	33.6	32.8
	195.2	173.6	137.6	88.8	64	47.2	40.8	34.4	32.8
	195.2	173.6	138.4	88.8	64	47.2	40.8	34.4	32.8
	196	173.6	138.4	89.6	64	47.2	40.8	34.4	32.8
	196	174.4	140	89.6	64	47.2	40.8	34.4	32.8
	196	175.2	140	90.4	64	47.2	40.8	34.4	32.8
	196.8	175.2	140.8	90.4	64.8	48	40.8	34.4	32.8
	196.8	175.2	140.8	90.4	64.8	48	40.8	34.4	32.8
	196.8	176	141.6	91.2	64.8	48	40.8	34.4	32.8
	196.8	176	141.6	91.2	64.8	48	40.8	34.4	33.6
	196.8	176	141.6	92	65.6	48	40.8	34.4	33.6
	197.6	176	141.6	92	65.6	48	41.6	34.4	33.6
	198.4	176	141.6	92	65.6	48	41.6	34.4	33.6
	198.4	176	142.4	92	65.6	48	41.6	34.4	33.6
	198.4	176.8	142.4	92	65.6	48.8	41.6	34.4	33.6
	198.4	176.8	142.4	92.8	65.6	48.8	41.6	34.4	33.6
	198.4	176.8	142.4	92.8	65.6	48.8	41.6	34.4	34.4
	198.4	177.6	142.4	92.8	65.6	48.8	41.6	34.4	34.4
	199.2	177.6	143.2	92.8	65.6	48.8	41.6	34.4	34.4
	199.2	177.6	143.2	92.8	65.6	48.8	41.6	34.4	34.4
	199.2	178.4	144	93.6	65.6	48.8	41.6	35.2	34.4
	199.2	178.4	144	93.6	65.6	48.8	41.6	35.2	34.4
	200	178.4	144.8	93.6	65.6	48.8	41.6	35.2	34.4
	200	178.4	144.8	93.6	66.4	48.8	42.4	35.2	34.4
	200.8	178.4	144.8	93.6	66.4	49.6	42.4	35.2	34.4
	200.8	180	145.6	93.6	66.4	49.6	42.4	35.2	34.4
	200.8	180.8	145.6	93.6	66.4	49.6	42.4	35.2	35.2
	200.8	180.8	145.6	93.6	66.4	49.6	42.4	35.2	35.2
	201.6	181.6	145.6	94.4	66.4	49.6	42.4	35.2	35.2
	201.6	181.6	145.6	95.2	66.4	50.4	42.4	35.2	35.2
	201.6	182.4	145.6	95.2	66.4	50.4	42.4	35.2	35.2
	201.6	182.4	145.6	95.2	67.2	50.4	42.4	35.2	35.2
	201.6	183.2	146.4	96	67.2	50.4	42.4	35.2	35.2
	201.6	183.2	146.4	96	67.2	50.4	43.2	35.2	35.2
	201.6	184	146.4	96	67.2	50.4	43.2	35.2	35.2
	201.6	184	147.2	96.8	67.2	50.4	43.2	35.2	35.2
	201.6	184.8	147.2	96.8	67.2	50.4	43.2	35.2	35.2
	202.4	184.8	147.2	96.8	67.2	50.4	43.2	35.2	35.2
	202.4	184.8	148	96.8	67.2	50.4	43.2	35.2	35.2
	202.4	184.8	148	96.8	68	50.4	43.2	35.2	35.2
	202.4	185.6	148.8	96.8	68	50.4	43.2	36	35.2
	202.4	185.6	148.8	96.8	68	50.4	43.2	36	35.2
	203.2	185.6	148.8	96.8	68	51.2	43.2	36	36
	203.2	185.6	148.8	97.6	68	51.2	44	36	36
	204	186.4	149.6	97.6	68.8	51.2	44	36	36
	204	186.4	149.6	97.6	68.8	51.2	44	36	36
	204.8	187.2	149.6	97.6	68.8	51.2	44	36	36
	204.8	187.2	150.4	98.4	68.8	51.2	44	36	36
	204.8	187.2	150.4	98.4	68.8	51.2	44	36	36
	205.6	187.2	150.4	98.4	69.6	51.2	44	36.8	36
	205.6	188	150.4	98.4	69.6	51.2	44	36.8	36.8
	205.6	188	150.4	98.4	69.6	52	44	36.8	36.8
	206.4	188	150.4	98.4	69.6	52	44	36.8	36.8
	206.4	188.8	151.2	98.4	69.6	52	44	36.8	36.8
	206.4	188.8	151.2	99.2	70.4	52	44	36.8	36.8
	206.4	188.8	151.2	99.2	70.4	52	44	36.8	36.8
	207.2	189.6	151.2	99.2	70.4	52	44	36.8	36.8
	207.2	189.6	152.8	100	70.4	52	44.8	36.8	36.8
	208	189.6	153.6	100	70.4	52	44.8	36.8	36.8
	208	190.4	153.6	100	71.2	52	44.8	36.8	36.8
	208	190.4	154.4	100	71.2	52	44.8	36.8	36.8
	208	191.2	154.4	100	71.2	52	44.8	36.8	36.8
	208	191.2	154.4	100.8	71.2	52	44.8	36.8	36.8
	208	191.2	156	100.8	71.2	52.8	44.8	36.8	36.8
	208	192	156	100.8	71.2	52.8	44.8	36.8	37.6
	208	192	156	101.6	71.2	52.8	44.8	37.6	37.6
	208.8	192.8	156.8	101.6	71.2	52.8	44.8	37.6	37.6
	208.8	192.8	156.8	101.6	72	52.8	44.8	37.6	37.6
	209.6	192.8	156.8	101.6	72	53.6	44.8	37.6	37.6
	209.6	193.6	156.8	101.6	72.8	53.6	44.8	37.6	37.6
	209.6	193.6	156.8	101.6	72.8	53.6	45.6	37.6	38.4
	209.6	193.6	157.6	101.6	72.8	53.6	45.6	37.6	38.4
	209.6	194.4	157.6	101.6	73.6	53.6	45.6	37.6	38.4
	210.4	194.4	157.6	101.6	73.6	53.6	45.6	37.6	38.4
	210.4	195.2	157.6	101.6	73.6	53.6	45.6	37.6	38.4
	210.4	195.2	158.4	102.4	73.6	53.6	45.6	37.6	38.4
	210.4	195.2	158.4	102.4	74.4	54.4	45.6	37.6	38.4
	211.2	195.2	158.4	102.4	74.4	54.4	45.6	37.6	38.4
	211.2	196	159.2	103.2	74.4	54.4	45.6	37.6	39.2
	211.2	196	159.2	103.2	74.4	54.4	45.6	37.6	39.2
	211.2	196.8	159.2	103.2	74.4	54.4	45.6	37.6	39.2
	211.2	196.8	160	103.2	75.2	54.4	45.6	37.6	39.2
	212	196.8	160	103.2	75.2	54.4	45.6	37.6	39.2
	212	196.8	160	104	75.2	54.4	46.4	37.6	39.2
	212	196.8	160	104	75.2	54.4	46.4	37.6	39.2
	212	196.8	160	104	75.2	54.4	46.4	37.6	39.2
	212.8	197.6	160.8	104	76	54.4	46.4	37.6	39.2
	212.8	197.6	160.8	104.8	76	55.2	46.4	37.6	39.2
	212.8	197.6	160.8	104.8	76	55.2	46.4	38.4	40
	213.6	198.4	160.8	104.8	76	55.2	46.4	38.4	40
	214.4	199.2	160.8	105.6	76	55.2	46.4	38.4	40
	214.4	199.2	161.6	106.4	76	55.2	46.4	38.4	40
	214.4	199.2	162.4	106.4	76	56	46.4	38.4	40
	214.4	200	162.4	106.4	76	56	46.4	38.4	40
	214.4	200	162.4	106.4	76	56	46.4	38.4	40.8
	214.4	200	163.2	107.2	76.8	56	47.2	38.4	40.8
	215.2	200.8	164	107.2	76.8	56	47.2	38.4	40.8
	215.2	200.8	164	107.2	76.8	56	47.2	38.4	40.8
	215.2	200.8	164	107.2	76.8	56	47.2	38.4	40.8
	215.2	200.8	164.8	107.2	77.6	56	47.2	38.4	40.8
	215.2	200.8	165.6	107.2	77.6	56	47.2	39.2	40.8
	216	201.6	166.4	107.2	77.6	56	47.2	39.2	40.8
	216	201.6	166.4	107.2	77.6	56	47.2	39.2	41.6
	216	201.6	166.4	108	77.6	56	47.2	39.2	41.6
	216	202.4	167.2	108	77.6	56	47.2	39.2	41.6
	216	202.4	168	108	78.4	56.8	48	39.2	41.6
	216.8	202.4	168.8	108	78.4	56.8	48	39.2	42.4
	216.8	202.4	168.8	108.8	78.4	56.8	48	39.2	42.4
	216.8	202.4	169.6	108.8	78.4	56.8	48	39.2	42.4
	216.8	202.4	169.6	108.8	79.2	56.8	48	39.2	42.4
	216.8	204	169.6	109.6	79.2	56.8	48	39.2	43.2
	217.6	204.8	170.4	110.4	79.2	56.8	48	39.2	43.2
	217.6	204.8	171.2	111.2	79.2	56.8	48	39.2	43.2
	218.4	204.8	171.2	111.2	79.2	56.8	48	39.2	43.2
	219.2	204.8	171.2	111.2	79.2	56.8	48	39.2	43.2
	219.2	204.8	171.2	111.2	79.2	56.8	48.8	39.2	43.2
	220	205.6	172	112	79.2	56.8	48.8	39.2	43.2
	220	205.6	172	112	80	56.8	48.8	39.2	44
	220	206.4	172.8	112	80	56.8	48.8	40	44
	220	206.4	172.8	112.8	80	57.6	48.8	40	44
	220.8	207.2	172.8	112.8	80	57.6	48.8	40	44
	220.8	207.2	173.6	112.8	80.8	57.6	48.8	40	44.8
	221.6	207.2	173.6	113.6	80.8	57.6	48.8	40	44.8
	221.6	208	173.6	113.6	80.8	57.6	48.8	40	45.6
	221.6	208	174.4	113.6	80.8	57.6	48.8	40	45.6
	221.6	208	174.4	113.6	81.6	57.6	48.8	40	45.6
	222.4	208.8	174.4	114.4	81.6	57.6	48.8	40	45.6
	222.4	208.8	174.4	114.4	81.6	57.6	49.6	40	46.4
	223.2	209.6	175.2	114.4	81.6	57.6	49.6	40	46.4
	223.2	209.6	175.2	114.4	81.6	58.4	49.6	40	46.4
	223.2	209.6	176	114.4	82.4	58.4	49.6	40	46.4
	223.2	210.4	177.6	115.2	82.4	59.2	49.6	40.8	46.4
	223.2	211.2	178.4	115.2	82.4	59.2	50.4	40.8	46.4
	223.2	211.2	178.4	115.2	82.4	59.2	50.4	40.8	46.4
	224	211.2	178.4	115.2	82.4	59.2	50.4	40.8	46.4
	224	211.2	179.2	115.2	83.2	59.2	50.4	40.8	46.4
	224	212	179.2	115.2	83.2	59.2	50.4	40.8	46.4
	224	212	180	115.2	83.2	60	50.4	40.8	47.2
	224	212.8	180.8	115.2	83.2	60	51.2	40.8	47.2
	224.8	212.8	180.8	115.2	83.2	60	51.2	40.8	47.2
	224.8	212.8	180.8	115.2	84	60	51.2	40.8	47.2
	224.8	212.8	181.6	116.8	84	60	51.2	40.8	48
	224.8	212.8	181.6	116.8	84	60	51.2	40.8	48
	224.8	213.6	182.4	117.6	84	60	51.2	40.8	48
	224.8	213.6	182.4	117.6	84.8	60	51.2	40.8	48
	225.6	213.6	182.4	118.4	84.8	60.8	51.2	40.8	48
	225.6	214.4	183.2	118.4	84.8	60.8	51.2	40.8	48
	226.4	214.4	183.2	118.4	84.8	60.8	51.2	41.6	48.8
	226.4	214.4	183.2	119.2	84.8	60.8	51.2	41.6	48.8
	226.4	215.2	183.2	119.2	84.8	60.8	51.2	41.6	48.8
	227.2	215.2	184	120	84.8	60.8	51.2	41.6	49.6
	227.2	215.2	184.8	120	84.8	60.8	51.2	41.6	49.6
	228	216	184.8	120.8	85.6	61.6	51.2	41.6	50.4
	228	216	184.8	120.8	85.6	61.6	51.2	41.6	50.4
	228	216	185.6	120.8	85.6	61.6	52	41.6	50.4
	228	216.8	185.6	120.8	85.6	61.6	52	41.6	50.4
	228	216.8	186.4	120.8	85.6	61.6	52	41.6	50.4
	228	216.8	187.2	121.6	85.6	61.6	52	41.6	50.4
	228.8	216.8	187.2	121.6	86.4	61.6	52	42.4	51.2
	228.8	216.8	187.2	121.6	86.4	61.6	52	42.4	51.2
	228.8	217.6	188	121.6	86.4	61.6	52	42.4	51.2
	229.6	217.6	188	123.2	86.4	61.6	52	42.4	51.2
	229.6	218.4	188	123.2	87.2	61.6	52.8	42.4	52
	229.6	218.4	188.8	123.2	87.2	61.6	52.8	42.4	52
	229.6	218.4	188.8	123.2	87.2	61.6	52.8	42.4	52.8
	229.6	219.2	188.8	123.2	88	62.4	52.8	42.4	52.8
	229.6	219.2	188.8	123.2	88	62.4	52.8	42.4	52.8
	229.6	219.2	189.6	123.2	88	62.4	52.8	42.4	53.6
	229.6	219.2	189.6	124	88	62.4	52.8	42.4	53.6
	229.6	220	189.6	124	88.8	62.4	52.8	42.4	53.6
	230.4	220.8	189.6	124	88.8	62.4	52.8	42.4	53.6
	230.4	221.6	190.4	124	88.8	63.2	52.8	42.4	54.4
	230.4	221.6	190.4	124.8	88.8	63.2	52.8	42.4	54.4
	230.4	221.6	190.4	124.8	88.8	63.2	53.6	43.2	54.4
	230.4	221.6	191.2	125.6	89.6	63.2	53.6	43.2	54.4
	230.4	222.4	192	125.6	89.6	63.2	53.6	43.2	55.2
	231.2	222.4	192	126.4	89.6	63.2	53.6	43.2	55.2
	231.2	223.2	192.8	127.2	89.6	63.2	53.6	43.2	55.2
	232	223.2	192.8	127.2	90.4	64	53.6	43.2	56
	232	223.2	193.6	127.2	90.4	64	53.6	43.2	56
	232	224	193.6	128	90.4	64	53.6	43.2	56.8
	232	224	194.4	128	90.4	64	53.6	43.2	56.8
	232	224	194.4	128	90.4	64	54.4	44	56.8
	232.8	224.8	194.4	128	90.4	64	54.4	44	57.6
	232.8	224.8	194.4	128.8	90.4	64.8	54.4	44	57.6
	232.8	224.8	195.2	128.8	91.2	64.8	54.4	44	57.6
	233.6	225.6	195.2	128.8	92	64.8	54.4	44	58.4
	234.4	225.6	195.2	128.8	92	64.8	54.4	44	59.2
	234.4	225.6	195.2	129.6	92.8	64.8	54.4	44	59.2
	234.4	225.6	196	129.6	92.8	64.8	54.4	44	60
	235.2	225.6	196	129.6	92.8	64.8	54.4	44.8	61.6
	235.2	226.4	196.8	129.6	92.8	64.8	54.4	44.8	62.4
	235.2	226.4	196.8	129.6	92.8	65.6	54.4	44.8	63.2
	235.2	227.2	198.4	130.4	93.6	65.6	54.4	44.8	64
	236	227.2	198.4	131.2	93.6	65.6	54.4	44.8	64.8
	236	227.2	198.4	131.2	93.6	65.6	55.2	44.8	67.2
	236	228	200	131.2	93.6	65.6	55.2	44.8	68
	236	228	200	131.2	93.6	65.6	55.2	44.8	69.6
	236	228	200	132.8	94.4	65.6	55.2	44.8	69.6
	236	228.8	200	133.6	94.4	65.6	55.2	44.8	71.2
	236	228.8	200.8	133.6	94.4	65.6	55.2	45.6	72.8
	236	228.8	200.8	134.4	94.4	65.6	55.2	45.6	73.6
	236.8	229.6	200.8	134.4	94.4	65.6	55.2	45.6	74.4
	236.8	229.6	201.6	134.4	94.4	65.6	55.2	45.6	74.4
	237.6	229.6	201.6	134.4	95.2	65.6	55.2	45.6	77.6
	237.6	229.6	201.6	134.4	95.2	66.4	55.2	45.6	77.6
	237.6	229.6	202.4	135.2	95.2	66.4	55.2	45.6	79.2
	237.6	230.4	202.4	135.2	95.2	66.4	55.2	45.6	84
	237.6	230.4	203.2	136	95.2	66.4	56	45.6	84
	237.6	230.4	204	136	96	66.4	56	46.4
	237.6	231.2	204	136	96	66.4	56	46.4
	237.6	231.2	204	136.8	96	66.4	56	46.4
	238.4	231.2	204	136.8	96	66.4	56	46.4
	238.4	231.2	204.8	136.8	96.8	67.2	56	46.4
	238.4	231.2	204.8	136.8	96.8	67.2	56	46.4
	238.4	231.2	205.6	138.4	96.8	67.2	56	46.4
	238.4	231.2	206.4	138.4	97.6	67.2	56	46.4
	239.2	231.2	206.4	138.4	97.6	67.2	56	46.4
	239.2	231.2	206.4	139.2	97.6	67.2	56	46.4
	240	232	207.2	139.2	97.6	67.2	56	46.4
	240	232	208	140	98.4	67.2	56	46.4
	240	232.8	208	140	98.4	67.2	56.8	47.2
	240.8	232.8	208	140	98.4	67.2	56.8	47.2
	240.8	232.8	208.8	140	98.4	67.2	56.8	47.2
	241.6	233.6	208.8	140	99.2	68	56.8	47.2
	241.6	233.6	208.8	140.8	99.2	68	56.8	47.2
	241.6	233.6	208.8	140.8	99.2	68	56.8	47.2
	241.6	233.6	209.6	142.4	100	68	56.8	47.2
	242.4	233.6	209.6	142.4	100	68	56.8	47.2
	242.4	234.4	210.4	142.4	100	68	57.6	47.2
	242.4	234.4	210.4	143.2	100.8	68	57.6	47.2
	243.2	234.4	211.2	143.2	100.8	68	57.6	47.2
	243.2	234.4	211.2	144	100.8	68.8	57.6	47.2
	243.2	234.4	211.2	144	100.8	68.8	57.6	48
	243.2	235.2	211.2	144	101.6	68.8	57.6	48
	243.2	235.2	211.2	144.8	101.6	68.8	57.6	48
	244	235.2	211.2	144.8	101.6	68.8	57.6	48
	244	235.2	211.2	147.2	102.4	69.6	58.4	48
	244	235.2	212	147.2	102.4	69.6	58.4	48
	244	236	212	148	103.2	69.6	58.4	48
	244	236.8	212.8	148	103.2	69.6	58.4	48
	244.8	236.8	212.8	148	103.2	70.4	58.4	48
	244.8	237.6	213.6	148.8	103.2	70.4	58.4	48
	245.6	237.6	213.6	148.8	103.2	70.4	59.2	48
	245.6	237.6	213.6	149.6	103.2	70.4	59.2	48
	245.6	238.4	213.6	149.6	103.2	71.2	59.2	48
	245.6	238.4	214.4	149.6	103.2	71.2	59.2	48
	246.4	238.4	214.4	149.6	103.2	71.2	59.2	48
	246.4	238.4	214.4	149.6	104	71.2	59.2	48.8
	246.4	239.2	214.4	150.4	104.8	71.2	60	48.8
	246.4	239.2	215.2	150.4	104.8	71.2	60	48.8
	246.4	240	215.2	150.4	104.8	71.2	60	48.8
	246.4	240	216.8	150.4	104.8	71.2	60	48.8
	247.2	240	216.8	150.4	105.6	72	60	48.8
	247.2	240	217.6	150.4	105.6	72	60.8	48.8
	247.2	240.8	217.6	150.4	105.6	72	60.8	48.8
	248	240.8	217.6	151.2	105.6	72	60.8	48.8
	248	240.8	217.6	151.2	105.6	72	60.8	48.8
	248	240.8	217.6	152.8	105.6	72	60.8	48.8
	248	241.6	218.4	152.8	105.6	72	60.8	48.8
	248	241.6	218.4	152.8	106.4	72	60.8	49.6
	248.8	241.6	219.2	153.6	106.4	72	60.8	49.6
	248.8	241.6	219.2	154.4	106.4	72	61.6	49.6
	248.8	241.6	220	155.2	106.4	72.8	61.6	49.6
	248.8	241.6	220	155.2	106.4	72.8	61.6	49.6
	248.8	242.4	220	155.2	106.4	72.8	61.6	49.6
	248.8	242.4	220.8	155.2	107.2	72.8	61.6	49.6
	248.8	242.4	221.6	156	107.2	72.8	61.6	49.6
	248.8	243.2	221.6	156	107.2	72.8	61.6	49.6
	249.6	243.2	221.6	156	108	72.8	61.6	49.6
	249.6	243.2	222.4	156.8	108	72.8	61.6	49.6
	249.6	244	223.2	156.8	108	72.8	62.4	50.4
	249.6	244	223.2	156.8	108	72.8	62.4	50.4
	249.6	244	223.2	156.8	108.8	72.8	62.4	50.4
	249.6	244	223.2	158.4	108.8	73.6	62.4	50.4
	249.6	244.8	223.2	158.4	108.8	73.6	62.4	50.4
	249.6	244.8	223.2	158.4	108.8	73.6	62.4	50.4
	250.4	244.8	224	159.2	108.8	73.6	62.4	50.4
	250.4	245.6	224	159.2	108.8	73.6	62.4	50.4
	251.2	245.6	224	160	109.6	74.4	62.4	50.4
	251.2	245.6	224.8	160	109.6	74.4	63.2	50.4
	251.2	245.6	224.8	160	109.6	74.4	63.2	50.4
	251.2	246.4	224.8	160	109.6	74.4	63.2	51.2
	252	246.4	224.8	160.8	109.6	74.4	63.2	51.2
	252	246.4	224.8	160.8	109.6	74.4	63.2	51.2
	252	246.4	225.6	161.6	109.6	74.4	63.2	51.2
	252	246.4	225.6	161.6	110.4	75.2	63.2	51.2
	252	247.2	225.6	162.4	110.4	75.2	63.2	51.2
	252.8	248	226.4	162.4	110.4	75.2	63.2	51.2
	252.8	248	226.4	162.4	110.4	75.2	63.2	51.2
	253.6	248	226.4	163.2	110.4	75.2	63.2	51.2
	253.6	248	226.4	163.2	111.2	75.2	63.2	51.2
	253.6	248	226.4	163.2	111.2	75.2	63.2	52
	254.4	248.8	228	163.2	111.2	76	63.2	52
	254.4	248.8	228	163.2	111.2	76	64	52
	254.4	249.6	229.6	163.2	111.2	76	64	52
	254.4	249.6	229.6	164	111.2	76	64	52
	254.4	249.6	229.6	164	111.2	76.8	64	52
	255.2	249.6	230.4	164	111.2	76.8	64	52
	255.2	249.6	230.4	164	111.2	76.8	64	52
	255.2	250.4	230.4	164.8	111.2	76.8	64.8	52.8
	255.2	250.4	230.4	165.6	111.2	76.8	64.8	52.8
	255.2	250.4	230.4	166.4	112	77.6	64.8	52.8
	256	250.4	230.4	168	112	77.6	64.8	52.8
	256	251.2	231.2	168	112	77.6	64.8	52.8
	256	251.2	231.2	168	112	77.6	64.8	52.8
	256	251.2	231.2	168.8	112.8	77.6	64.8	52.8
	256	251.2	232	169.6	112.8	77.6	64.8	52.8
	256.8	252	232	169.6	112.8	77.6	64.8	52.8
	256.8	252	232	169.6	113.6	77.6	65.6	52.8
	256.8	252	232.8	169.6	113.6	78.4	65.6	52.8
	256.8	252.8	232.8	169.6	113.6	78.4	65.6	52.8
	257.6	252.8	232.8	170.4	113.6	78.4	65.6	52.8
	258.4	252.8	233.6	170.4	114.4	78.4	65.6	52.8
	258.4	252.8	233.6	170.4	114.4	78.4	65.6	52.8
	258.4	253.6	234.4	170.4	114.4	79.2	65.6	53.6
	258.4	253.6	234.4	170.4	114.4	79.2	65.6	53.6
	258.4	253.6	234.4	171.2	115.2	79.2	65.6	53.6
	258.4	253.6	235.2	171.2	115.2	79.2	65.6	53.6
	258.4	253.6	235.2	172	116	79.2	66.4	53.6
	259.2	253.6	235.2	172.8	116	79.2	66.4	53.6
	259.2	254.4	235.2	173.6	116	79.2	66.4	53.6
	259.2	254.4	235.2	173.6	116.8	80	66.4	53.6
	259.2	254.4	236	173.6	116.8	80	66.4	54.4
	259.2	254.4	236.8	173.6	117.6	80	66.4	54.4
	259.2	254.4	236.8	174.4	117.6	80	66.4	54.4
	259.2	254.4	236.8	174.4	117.6	80	66.4	54.4
	259.2	254.4	237.6	175.2	118.4	80	67.2	54.4
	259.2	254.4	237.6	175.2	118.4	80	67.2	54.4
	259.2	254.4	237.6	175.2	118.4	80	67.2	54.4
	260	254.4	238.4	175.2	118.4	80	68	54.4
	260	255.2	238.4	176.8	118.4	80.8	68	54.4
	260	255.2	239.2	176.8	118.4	80.8	68	54.4
	260	255.2	239.2	177.6	118.4	80.8	68	54.4
	260	255.2	239.2	177.6	118.4	81.6	68	54.4
	260	255.2	240	178.4	119.2	81.6	68	55.2
	260	255.2	240	178.4	119.2	81.6	68	55.2
	260	256	240	179.2	119.2	81.6	68	55.2
	260.8	256.8	240	179.2	119.2	81.6	68	55.2
	260.8	257.6	240.8	180	120	81.6	68.8	55.2
	260.8	257.6	240.8	180.8	120	82.4	68.8	55.2
	260.8	257.6	240.8	181.6	120.8	82.4	68.8	55.2
	261.6	258.4	240.8	181.6	120.8	82.4	68.8	56
	261.6	258.4	240.8	181.6	120.8	82.4	68.8	56
	262.4	258.4	240.8	182.4	120.8	83.2	68.8	56
	262.4	258.4	241.6	183.2	121.6	83.2	68.8	56
	262.4	258.4	242.4	183.2	121.6	83.2	68.8	56
	262.4	258.4	242.4	183.2	121.6	83.2	68.8	56
	263.2	259.2	242.4	184	122.4	83.2	69.6	56
	263.2	259.2	242.4	184	122.4	84	69.6	56
	264	259.2	243.2	184	122.4	84	69.6	56.8
	264	259.2	243.2	184	122.4	84	69.6	56.8
	264	259.2	244	184	123.2	84	70.4	56.8
	264	260	244	184.8	123.2	84	70.4	56.8
	264	260	244	184.8	123.2	84	70.4	56.8
	264.8	260	244	184.8	124	84.8	70.4	56.8
	264.8	260	244.8	185.6	124	84.8	70.4	56.8
	264.8	260.8	244.8	185.6	124	84.8	70.4	56.8
	265.6	260.8	244.8	186.4	124	84.8	70.4	56.8
	265.6	260.8	246.4	186.4	124	84.8	70.4	57.6
	265.6	260.8	246.4	186.4	124.8	84.8	70.4	57.6
	265.6	261.6	247.2	187.2	124.8	84.8	71.2	57.6
	265.6	261.6	247.2	187.2	124.8	84.8	71.2	57.6
	265.6	261.6	248	187.2	124.8	84.8	71.2	57.6
	265.6	261.6	248	187.2	124.8	84.8	71.2	57.6
	265.6	262.4	248	188	124.8	85.6	71.2	57.6
	266.4	262.4	248	188	124.8	85.6	71.2	57.6
	266.4	262.4	248	188.8	124.8	85.6	71.2	58.4
	266.4	262.4	248	188.8	125.6	86.4	71.2	58.4
	266.4	263.2	248	188.8	125.6	86.4	71.2	58.4
	267.2	263.2	248	188.8	127.2	86.4	72	58.4
	267.2	263.2	248	189.6	127.2	86.4	72	58.4
	267.2	264	248.8	189.6	127.2	87.2	72	58.4
	267.2	264	248.8	189.6	127.2	87.2	72	58.4
	267.2	264	248.8	190.4	127.2	87.2	72	58.4
	267.2	264	248.8	191.2	128	87.2	72	58.4
	267.2	264.8	249.6	191.2	128	87.2	72	58.4
	267.2	264.8	249.6	191.2	128	87.2	72	58.4
	267.2	264.8	249.6	192	128	88	72.8	58.4
	267.2	264.8	250.4	192	128	88	72.8	58.4
	268	265.6	250.4	192	128.8	88	72.8	59.2
	268	265.6	250.4	192.8	128.8	88	72.8	59.2
	268.8	265.6	250.4	192.8	128.8	88	72.8	59.2
	268.8	265.6	250.4	192.8	128.8	88	73.6	59.2
	268.8	265.6	250.4	193.6	129.6	88	73.6	59.2
	268.8	266.4	251.2	193.6	129.6	88	73.6	59.2
	268.8	266.4	251.2	193.6	130.4	88.8	74.4	59.2
	268.8	267.2	251.2	194.4	130.4	88.8	74.4	59.2
	268.8	267.2	252	194.4	130.4	88.8	74.4	59.2
	268.8	267.2	252	194.4	131.2	88.8	74.4	60
	269.6	267.2	252	194.4	132	88.8	74.4	60
	269.6	268	252	195.2	132	88.8	74.4	60
	269.6	268	252	195.2	132.8	88.8	74.4	60
	269.6	268.8	252	195.2	133.6	89.6	74.4	60
	269.6	268.8	252.8	195.2	134.4	89.6	75.2	60
	269.6	268.8	252.8	196	135.2	89.6	75.2	60
	270.4	268.8	252.8	196	135.2	89.6	75.2	60
	270.4	268.8	252.8	196.8	135.2	89.6	75.2	60.8
	270.4	268.8	253.6	196.8	135.2	89.6	75.2	60.8
	270.4	269.6	253.6	196.8	136	89.6	76	60.8
	271.2	269.6	253.6	196.8	136	90.4	76	60.8
	271.2	269.6	253.6	197.6	136	90.4	76	60.8
	271.2	269.6	253.6	197.6	136	90.4	76	60.8
	271.2	269.6	254.4	197.6	136.8	90.4	76	60.8
	271.2	269.6	254.4	198.4	136.8	90.4	76	61.6
	271.2	269.6	254.4	198.4	136.8	90.4	76	61.6
	271.2	270.4	255.2	199.2	136.8	90.4	76	61.6
	271.2	270.4	256	199.2	136.8	91.2	76	61.6
	271.2	270.4	256	200.8	137.6	91.2	76	61.6
	272	270.4	256.8	200.8	137.6	91.2	76.8	61.6
	272	270.4	256.8	200.8	137.6	91.2	76.8	61.6
	272	271.2	257.6	200.8	137.6	92	76.8	62.4
	272	271.2	257.6	201.6	138.4	92	77.6	62.4
	272	271.2	257.6	201.6	139.2	92.8	77.6	62.4
	272	271.2	257.6	201.6	139.2	92.8	77.6	62.4
	272	271.2	257.6	202.4	139.2	92.8	77.6	62.4
	272	271.2	257.6	204	140	93.6	77.6	62.4
	272	271.2	258.4	204	140	93.6	78.4	63.2
	272	272	259.2	204.8	140.8	94.4	78.4	63.2
	272	272	259.2	205.6	140.8	94.4	78.4	63.2
	272.8	272	259.2	205.6	140.8	94.4	79.2	63.2
	272.8	272.8	259.2	206.4	141.6	94.4	79.2	63.2
	272.8	272.8	259.2	207.2	142.4	94.4	79.2	63.2
	272.8	273.6	259.2	207.2	143.2	94.4	79.2	63.2
	272.8	273.6	260	207.2	143.2	94.4	79.2	63.2
	272.8	273.6	260.8	207.2	143.2	95.2	79.2	63.2
	272.8	273.6	260.8	207.2	144	95.2	79.2	64
	273.6	274.4	261.6	207.2	144	95.2	79.2	64
	273.6	274.4	261.6	207.2	144	95.2	80	64
	273.6	275.2	262.4	207.2	144.8	96	80	64
	273.6	275.2	262.4	208	144.8	96	80	64
	273.6	275.2	263.2	208	144.8	96	80	64
	273.6	275.2	264	208	144.8	97.6	80	64
	273.6	275.2	264	208	145.6	97.6	80	64.8
	273.6	276	264	208.8	146.4	98.4	80	64.8
	274.4	276	264	208.8	146.4	98.4	80	64.8
	274.4	276	264	208.8	148.8	98.4	80.8	64.8
	274.4	276	264.8	208.8	148.8	99.2	80.8	64.8
	274.4	276.8	264.8	209.6	148.8	99.2	80.8	65.6
	274.4	276.8	264.8	209.6	148.8	99.2	80.8	65.6
	275.2	276.8	264.8	210.4	149.6	99.2	80.8	65.6
	275.2	276.8	264.8	210.4	151.2	100	80.8	65.6
	275.2	276.8	264.8	210.4	151.2	100	80.8	65.6
	275.2	277.6	264.8	210.4	151.2	100	80.8	65.6
	275.2	277.6	264.8	211.2	152	100	81.6	65.6
	275.2	277.6	264.8	212	152	100.8	81.6	65.6
	275.2	277.6	264.8	212	152	100.8	81.6	65.6
	275.2	277.6	266.4	212.8	152.8	100.8	81.6	66.4
	275.2	277.6	266.4	213.6	152.8	101.6	81.6	66.4
	276	277.6	266.4	213.6	152.8	101.6	82.4	66.4
	276	277.6	266.4	214.4	153.6	101.6	82.4	66.4
	276	278.4	266.4	214.4	153.6	102.4	82.4	66.4
	276	278.4	266.4	214.4	153.6	102.4	82.4	66.4
	276	278.4	267.2	215.2	153.6	102.4	82.4	66.4
	276	279.2	267.2	216	154.4	102.4	82.4	66.4
	276	279.2	267.2	216	155.2	102.4	82.4	66.4
	276	279.2	267.2	216	155.2	102.4	82.4	66.4
	276	279.2	267.2	216	156	103.2	82.4	66.4
	276	280	268	216	156	103.2	82.4	67.2
	276.8	280	268	216.8	157.6	103.2	82.4	67.2
	276.8	280	268.8	218.4	157.6	103.2	83.2	67.2
	276.8	280	268.8	218.4	157.6	103.2	83.2	67.2
	276.8	280	268.8	219.2	157.6	103.2	83.2	67.2
	276.8	280	268.8	219.2	158.4	104	83.2	67.2
	276.8	280	269.6	220	158.4	104	83.2	67.2
	276.8	280.8	269.6	221.6	158.4	104	84	67.2
	277.6	280.8	269.6	221.6	159.2	104	84	68
	277.6	280.8	270.4	222.4	159.2	104	84	68
	278.4	280.8	270.4	223.2	159.2	104	84	68
	278.4	281.6	271.2	224	160	104.8	84	68
	278.4	281.6	271.2	224.8	160	105.6	84	68
	278.4	281.6	272	225.6	160	105.6	84	68
	278.4	281.6	272	226.4	160	105.6	84.8	68
	278.4	282.4	272.8	226.4	160.8	105.6	84.8	68
	278.4	282.4	272.8	226.4	161.6	105.6	84.8	68.8
	278.4	282.4	272.8	226.4	162.4	105.6	84.8	68.8
	279.2	282.4	272.8	227.2	163.2	106.4	85.6	68.8
	279.2	282.4	273.6	228	163.2	106.4	85.6	68.8
	280	283.2	273.6	228	163.2	106.4	85.6	68.8
	280	283.2	274.4	228.8	163.2	106.4	85.6	68.8
	280	283.2	274.4	228.8	164	106.4	85.6	68.8
	280	283.2	275.2	228.8	164	107.2	85.6	68.8
	280	283.2	275.2	228.8	164	107.2	85.6	69.6
	280	283.2	275.2	228.8	164.8	107.2	86.4	69.6
	280.8	283.2	276.8	228.8	164.8	107.2	86.4	69.6
	280.8	284	276.8	230.4	165.6	107.2	86.4	70.4
	280.8	284	276.8	230.4	165.6	108	86.4	70.4
	280.8	284.8	276.8	231.2	165.6	108	86.4	70.4
	281.6	284.8	277.6	231.2	166.4	108.8	86.4	70.4
	281.6	284.8	277.6	231.2	166.4	108.8	87.2	70.4
	281.6	284.8	277.6	231.2	166.4	108.8	87.2	70.4
	282.4	285.6	277.6	231.2	166.4	109.6	87.2	70.4
	282.4	285.6	277.6	231.2	166.4	109.6	87.2	70.4
	282.4	286.4	278.4	232	166.4	109.6	87.2	70.4
	282.4	286.4	278.4	233.6	167.2	109.6	88	70.4
	282.4	286.4	278.4	233.6	167.2	109.6	88	70.4
	282.4	286.4	278.4	233.6	168.8	109.6	88	71.2
	282.4	286.4	278.4	234.4	168.8	109.6	88	71.2
	283.2	286.4	279.2	235.2	168.8	110.4	88	71.2
	284	286.4	279.2	236.8	169.6	110.4	88	71.2
	284	287.2	279.2	236.8	169.6	111.2	88.8	71.2
	284	287.2	279.2	236.8	170.4	111.2	88.8	71.2
	284	287.2	280	236.8	170.4	111.2	88.8	71.2
	284	288	280	237.6	170.4	111.2	88.8	71.2
	284	288	280	237.6	171.2	112	88.8	72
	284.8	288	280	237.6	171.2	112	89.6	72
	284.8	288	280.8	239.2	172	112	89.6	72
	284.8	288	281.6	239.2	172	112.8	89.6	72
	284.8	288	281.6	240	172	113.6	89.6	72
	285.6	288.8	281.6	240.8	172.8	113.6	89.6	72.8
	285.6	288.8	281.6	240.8	172.8	113.6	89.6	72.8
	285.6	288.8	282.4	241.6	172.8	113.6	89.6	72.8
	285.6	288.8	283.2	241.6	173.6	113.6	90.4	72.8
	285.6	288.8	283.2	241.6	173.6	114.4	90.4	72.8
	285.6	289.6	283.2	242.4	176	114.4	90.4	72.8
	286.4	289.6	283.2	244	176	114.4	90.4	72.8
	287.2	289.6	284	244	176	114.4	90.4	72.8
	287.2	289.6	284	244.8	176	115.2	90.4	73.6
	287.2	289.6	284	245.6	177.6	115.2	90.4	73.6
	287.2	290.4	284	245.6	178.4	115.2	90.4	73.6
	287.2	290.4	284.8	245.6	178.4	116	91.2	73.6
	287.2	290.4	284.8	245.6	178.4	116	91.2	73.6
	287.2	290.4	285.6	247.2	180	116	91.2	74.4
	287.2	290.4	285.6	247.2	182.4	116	91.2	74.4
	287.2	291.2	286.4	248	182.4	116	91.2	74.4
	287.2	291.2	287.2	248.8	182.4	116	91.2	74.4
	288	291.2	287.2	248.8	182.4	116.8	91.2	74.4
	288	291.2	287.2	248.8	182.4	116.8	91.2	74.4
	288	292	287.2	248.8	183.2	116.8	92	74.4
	288	292	287.2	248.8	183.2	116.8	92	75.2
	288	292	287.2	248.8	183.2	116.8	92	75.2
	288.8	292	287.2	249.6	184	116.8	92	75.2
	288.8	292	287.2	249.6	184	116.8	92	75.2
	288.8	292	287.2	250.4	184	117.6	92	75.2
	288.8	292.8	288	251.2	184.8	117.6	92	75.2
	289.6	292.8	288	251.2	184.8	117.6	92.8	75.2
	289.6	292.8	288	251.2	185.6	117.6	92.8	76
	289.6	292.8	288	252	185.6	117.6	92.8	76
	289.6	293.6	288.8	252	185.6	117.6	92.8	76
	289.6	293.6	288.8	252	186.4	117.6	93.6	76
	289.6	293.6	288.8	252	186.4	118.4	93.6	76
	289.6	293.6	289.6	253.6	187.2	118.4	93.6	76
	290.4	294.4	289.6	253.6	187.2	118.4	93.6	76.8
	290.4	294.4	289.6	253.6	188	118.4	93.6	76.8
	290.4	294.4	290.4	253.6	188	119.2	93.6	76.8
	290.4	294.4	291.2	253.6	188	119.2	94.4	76.8
	290.4	294.4	291.2	254.4	188	119.2	94.4	76.8
	290.4	294.4	292	255.2	188.8	119.2	94.4	76.8
	290.4	294.4	292	255.2	188.8	119.2	94.4	76.8
	290.4	294.4	292	255.2	189.6	120	95.2	76.8
	290.4	294.4	292.8	255.2	190.4	120	95.2	77.6
	290.4	295.2	292.8	255.2	190.4	120	95.2	77.6
	291.2	295.2	292.8	255.2	191.2	120	95.2	77.6
	291.2	295.2	292.8	256	192	120.8	95.2	77.6
	291.2	296	292.8	256	192	120.8	96	77.6
	291.2	296	292.8	256.8	192	120.8	96	77.6
	291.2	296	292.8	256.8	192	120.8	96	78.4
	292	296.8	292.8	257.6	193.6	121.6	96.8	78.4
	292	296.8	293.6	257.6	194.4	121.6	96.8	78.4
	292	296.8	293.6	259.2	194.4	121.6	96.8	78.4
	292.8	296.8	293.6	259.2	195.2	121.6	96.8	78.4
	292.8	296.8	293.6	259.2	195.2	121.6	96.8	79.2
	292.8	298.4	294.4	259.2	195.2	122.4	97.6	79.2
	292.8	298.4	295.2	260	196	123.2	97.6	79.2
	292.8	298.4	295.2	260	196	123.2	97.6	79.2
	293.6	298.4	295.2	260	197.6	123.2	97.6	79.2
	293.6	298.4	295.2	260.8	197.6	123.2	98.4	79.2
	293.6	298.4	296	261.6	197.6	123.2	98.4	80
	293.6	299.2	296.8	261.6	198.4	124	98.4	80
	293.6	299.2	297.6	262.4	198.4	124.8	98.4	80
	293.6	299.2	297.6	262.4	198.4	125.6	98.4	80
	294.4	299.2	298.4	263.2	200	125.6	98.4	80
	294.4	299.2	298.4	264.8	200	125.6	98.4	80.8
	294.4	300	299.2	265.6	200	126.4	98.4	80.8
	294.4	300	299.2	265.6	200.8	126.4	99.2	80.8
	294.4	300	299.2	266.4	200.8	126.4	99.2	80.8
	294.4	300	299.2	266.4	200.8	127.2	99.2	80.8
	294.4	300.8	300	267.2	200.8	127.2	99.2	80.8
	294.4	300.8	300	267.2	201.6	127.2	99.2	81.6
	294.4	300.8	300	267.2	201.6	127.2	99.2	81.6
	295.2	300.8	300	267.2	201.6	128	99.2	81.6
	295.2	300.8	300.8	268.8	202.4	128.8	100	81.6
	295.2	301.6	300.8	268.8	202.4	128.8	100	81.6
	295.2	301.6	301.6	269.6	203.2	128.8	100	81.6
	296	301.6	301.6	269.6	204	128.8	100	81.6
	296	302.4	301.6	269.6	204.8	128.8	100.8	82.4
	296	302.4	301.6	271.2	205.6	128.8	100.8	82.4
	296	302.4	301.6	271.2	206.4	128.8	100.8	82.4
	296	302.4	301.6	271.2	207.2	129.6	100.8	82.4
	296.8	302.4	302.4	272	208	129.6	100.8	82.4
	296.8	302.4	302.4	272	208	130.4	101.6	82.4
	296.8	303.2	303.2	272.8	208	130.4	101.6	83.2
	296.8	303.2	303.2	272.8	208	131.2	101.6	83.2
	296.8	303.2	304	272.8	208.8	131.2	102.4	83.2
	296.8	304	304	274.4	208.8	132	102.4	84
	297.6	304	304	274.4	209.6	132	102.4	84
	297.6	304	304.8	275.2	209.6	132.8	102.4	84
	297.6	304	304.8	276	209.6	133.6	102.4	84
	298.4	304.8	305.6	276	209.6	133.6	102.4	84
	298.4	304.8	305.6	276	209.6	133.6	103.2	84
	299.2	304.8	305.6	277.6	209.6	133.6	103.2	84
	299.2	304.8	305.6	278.4	209.6	134.4	103.2	84.8
	299.2	304.8	305.6	278.4	209.6	134.4	103.2	84.8
	300	305.6	306.4	279.2	209.6	135.2	103.2	84.8
	300	305.6	306.4	279.2	211.2	135.2	103.2	85.6
	300	305.6	306.4	280	211.2	135.2	104	85.6
	300	305.6	306.4	280	212	135.2	104	85.6
	300	306.4	306.4	280	212	135.2	104	86.4
	300	306.4	307.2	280.8	212	136	104	86.4
	300	306.4	307.2	281.6	212.8	136	104.8	86.4
	300.8	307.2	307.2	281.6	212.8	136.8	104.8	86.4
	300.8	307.2	307.2	282.4	212.8	136.8	105.6	86.4
	300.8	307.2	307.2	282.4	214.4	137.6	105.6	86.4
	300.8	307.2	307.2	284	216.8	137.6	105.6	87.2
	300.8	308	308	284	216.8	137.6	106.4	87.2
	301.6	308	308	284.8	216.8	139.2	106.4	87.2
	301.6	308.8	308	285.6	217.6	139.2	106.4	87.2
	301.6	308.8	308.8	286.4	217.6	140	107.2	88
	301.6	308.8	308.8	287.2	218.4	140	107.2	88
	301.6	308.8	308.8	287.2	218.4	140	108	88
	301.6	309.6	309.6	288	218.4	140	108	88
	301.6	309.6	309.6	288	219.2	140	108	88
	302.4	309.6	309.6	288	220.8	140.8	108	88.8
	302.4	309.6	310.4	288	220.8	140.8	108	88.8
	302.4	310.4	310.4	288.8	220.8	140.8	108.8	88.8
	302.4	310.4	311.2	289.6	221.6	141.6	108.8	88.8
	302.4	310.4	311.2	289.6	222.4	141.6	108.8	89.6
	302.4	310.4	311.2	290.4	222.4	142.4	108.8	89.6
	303.2	310.4	312	291.2	223.2	142.4	108.8	89.6
	303.2	310.4	312	291.2	224	142.4	109.6	90.4
	303.2	310.4	312	291.2	224	142.4	109.6	90.4
	303.2	311.2	312	292.8	224	143.2	109.6	91.2
	303.2	311.2	312.8	292.8	225.6	143.2	110.4	91.2
	303.2	311.2	312.8	293.6	226.4	143.2	110.4	91.2
	303.2	311.2	312.8	293.6	227.2	143.2	111.2	92
	304	312	313.6	293.6	227.2	144	112	92
	304	312	313.6	294.4	227.2	144	112.8	92
	304	312	314.4	295.2	228.8	144	112.8	92
	304	312	314.4	295.2	228.8	144	113.6	92.8
	304	312	314.4	296	229.6	144.8	113.6	92.8
	304	312.8	314.4	296	229.6	144.8	113.6	92.8
	304.8	312.8	314.4	296.8	229.6	145.6	113.6	92.8
	304.8	313.6	315.2	296.8	230.4	145.6	113.6	92.8
	304.8	313.6	316	297.6	232.8	146.4	113.6	93.6
	304.8	314.4	316	297.6	233.6	147.2	113.6	93.6
	304.8	314.4	316	297.6	233.6	148	113.6	93.6
	304.8	314.4	316.8	298.4	233.6	148	113.6	93.6
	304.8	314.4	316.8	298.4	234.4	149.6	114.4	94.4
	305.6	314.4	316.8	299.2	235.2	149.6	114.4	94.4
	305.6	315.2	316.8	299.2	235.2	149.6	114.4	94.4
	305.6	315.2	316.8	299.2	235.2	149.6	114.4	95.2
	305.6	315.2	316.8	299.2	236	149.6	115.2	95.2
	305.6	315.2	317.6	299.2	236	150.4	115.2	95.2
	305.6	315.2	317.6	300	236	150.4	115.2	95.2
	305.6	315.2	317.6	300	236.8	150.4	115.2	95.2
	305.6	315.2	318.4	300	236.8	150.4	116	96
	305.6	315.2	318.4	300.8	237.6	150.4	116	96
	306.4	316	318.4	300.8	238.4	151.2	116	96
	306.4	316	318.4	300.8	239.2	151.2	116	96
	306.4	316	319.2	301.6	239.2	152	116	96
	306.4	316.8	320	303.2	240.8	152	116	96
	306.4	316.8	320	303.2	241.6	152.8	116	96
	306.4	316.8	320	304	241.6	152.8	116.8	96
	306.4	316.8	320.8	304.8	241.6	153.6	116.8	96
	307.2	316.8	320.8	304.8	242.4	154.4	116.8	96.8
	307.2	316.8	321.6	304.8	246.4	154.4	116.8	97.6
	307.2	316.8	321.6	305.6	247.2	156.8	116.8	97.6
	307.2	316.8	321.6	305.6	248	156.8	116.8	97.6
	307.2	316.8	321.6	306.4	249.6	157.6	117.6	97.6
	307.2	317.6	321.6	307.2	250.4	157.6	118.4	97.6
	308	317.6	322.4	307.2	251.2	158.4	118.4	98.4
	308	317.6	322.4	308	252	159.2	118.4	98.4
	308	317.6	322.4	308	253.6	159.2	119.2	98.4
	308	317.6	322.4	308	253.6	159.2	119.2	98.4
	308.8	317.6	322.4	308.8	254.4	159.2	119.2	98.4
	308.8	318.4	323.2	309.6	255.2	159.2	119.2	98.4
	308.8	318.4	323.2	310.4	255.2	159.2	120	98.4
	308.8	318.4	324	311.2	255.2	160	120	99.2
	308.8	318.4	324	311.2	256	160	120	99.2
	309.6	318.4	324.8	312.8	256	160	120	99.2
	309.6	319.2	324.8	313.6	256	160	120	99.2
	310.4	319.2	324.8	314.4	256	160.8	120.8	100
	310.4	319.2	324.8	315.2	256.8	160.8	121.6	100
	310.4	319.2	324.8	315.2	257.6	161.6	121.6	100
	310.4	319.2	325.6	315.2	260	161.6	121.6	100
	310.4	319.2	325.6	315.2	260.8	162.4	121.6	100
	310.4	319.2	325.6	316	260.8	162.4	122.4	100
	310.4	319.2	326.4	316.8	260.8	163.2	123.2	100
	311.2	320	326.4	316.8	260.8	164.8	124	100
	311.2	320.8	327.2	316.8	261.6	164.8	124	100.8
	311.2	320.8	328	317.6	262.4	164.8	124	100.8
	312	320.8	328	318.4	262.4	164.8	124.8	100.8
	312	320.8	328	318.4	264.8	165.6	124.8	102.4
	312	320.8	328	319.2	266.4	165.6	125.6	102.4
	312	320.8	328	319.2	266.4	165.6	126.4	102.4
	312	320.8	328	319.2	266.4	165.6	127.2	102.4
	312	320.8	328.8	319.2	266.4	167.2	128	103.2
	312	321.6	328.8	319.2	267.2	167.2	128	103.2
	312	321.6	328.8	320	267.2	168	128	104
	312	321.6	328.8	320.8	267.2	168	128	104
	312.8	321.6	329.6	321.6	268	168	128.8	104
	312.8	322.4	329.6	321.6	268.8	168	128.8	104
	312.8	322.4	329.6	321.6	268.8	168.8	128.8	104.8
	312.8	322.4	330.4	322.4	268.8	168.8	128.8	104.8
	313.6	322.4	330.4	322.4	268.8	168.8	128.8	104.8
	313.6	323.2	330.4	322.4	268.8	168.8	129.6	105.6
	313.6	323.2	330.4	322.4	269.6	168.8	129.6	105.6
	313.6	323.2	330.4	323.2	269.6	169.6	129.6	105.6
	313.6	323.2	331.2	323.2	270.4	169.6	129.6	105.6
	313.6	323.2	331.2	324	271.2	170.4	130.4	105.6
	313.6	323.2	331.2	324	272	170.4	130.4	106.4
	313.6	323.2	331.2	324	272	171.2	130.4	106.4
	313.6	324	331.2	324.8	272.8	172.8	130.4	106.4
	313.6	324	332	324.8	273.6	172.8	131.2	106.4
	314.4	324	332	325.6	273.6	172.8	131.2	107.2
	314.4	324	332	326.4	276	173.6	131.2	107.2
	314.4	324	332.8	327.2	276	175.2	131.2	107.2
	314.4	324	332.8	327.2	276	175.2	132	108
	314.4	324.8	333.6	328	278.4	176	132	108.8
	314.4	324.8	333.6	328	279.2	176	132	109.6
	314.4	324.8	333.6	328	280	176	132	110.4
	314.4	324.8	333.6	328.8	280.8	176.8	132.8	110.4
	314.4	324.8	334.4	329.6	281.6	177.6	132.8	111.2
	314.4	324.8	335.2	329.6	281.6	178.4	132.8	111.2
	314.4	324.8	335.2	329.6	281.6	180	132.8	111.2
	314.4	324.8	335.2	330.4	283.2	180	132.8	112
	314.4	324.8	336	331.2	284.8	180.8	132.8	112
	315.2	325.6	336	331.2	284.8	180.8	134.4	112.8
	315.2	325.6	336.8	332	285.6	181.6	135.2	112.8
	315.2	325.6	336.8	333.6	288.8	181.6	135.2	112.8
	315.2	325.6	336.8	334.4	288.8	182.4	135.2	113.6
	315.2	325.6	337.6	334.4	291.2	182.4	135.2	113.6
	315.2	325.6	337.6	334.4	291.2	183.2	136	113.6
	316	325.6	337.6	335.2	291.2	183.2	136	114.4
	316	326.4	337.6	336	292	184	136.8	115.2
	316	326.4	337.6	336.8	292.8	184	137.6	115.2
	316	326.4	338.4	336.8	293.6	184.8	137.6	116
	316	326.4	338.4	336.8	294.4	184.8	137.6	116
	316	326.4	339.2	336.8	294.4	185.6	137.6	116
	316.8	327.2	339.2	337.6	297.6	185.6	137.6	116
	316.8	327.2	340	337.6	298.4	186.4	137.6	116.8
	316.8	327.2	340.8	338.4	299.2	186.4	137.6	116.8
	316.8	328	340.8	338.4	299.2	186.4	138.4	117.6
	316.8	328	340.8	339.2	299.2	186.4	138.4	117.6
	316.8	328	341.6	340.8	300	188	138.4	117.6
	316.8	328	341.6	341.6	300	189.6	139.2	117.6
	316.8	328	341.6	342.4	300.8	189.6	139.2	118.4
	316.8	328.8	341.6	343.2	300.8	190.4	139.2	118.4
	316.8	328.8	342.4	344	301.6	190.4	139.2	119.2
	316.8	329.6	342.4	344	302.4	191.2	139.2	119.2
	316.8	329.6	342.4	344.8	302.4	192	139.2	120
	318.4	329.6	343.2	346.4	302.4	192	139.2	120
	318.4	329.6	343.2	347.2	303.2	192.8	140	120
	318.4	330.4	343.2	347.2	303.2	192.8	140.8	120.8
	318.4	330.4	343.2	347.2	304	193.6	140.8	120.8
	318.4	330.4	344	348	305.6	193.6	141.6	120.8
	318.4	331.2	344	348.8	306.4	194.4	141.6	121.6
	318.4	331.2	344	349.6	307.2	194.4	142.4	122.4
	318.4	331.2	344	349.6	307.2	194.4	143.2	122.4
	318.4	331.2	344.8	349.6	309.6	196	143.2	122.4
	318.4	331.2	344.8	349.6	310.4	197.6	144	123.2
	318.4	331.2	344.8	350.4	311.2	198.4	144	123.2
	319.2	331.2	344.8	350.4	312	198.4	144.8	123.2
	319.2	331.2	344.8	350.4	314.4	198.4	144.8	123.2
	319.2	331.2	344.8	351.2	314.4	198.4	144.8	124
	319.2	331.2	344.8	351.2	315.2	199.2	145.6	124
	319.2	332	345.6	351.2	315.2	200	145.6	124
	319.2	332	345.6	351.2	315.2	200	146.4	124
	320	332	345.6	352	315.2	200.8	146.4	125.6
	320	332.8	345.6	352	316	200.8	147.2	126.4
	320	332.8	346.4	352.8	316	201.6	147.2	127.2
	320	332.8	347.2	352.8	316.8	202.4	147.2	128.8
	320.8	333.6	348	352.8	317.6	203.2	148	128.8
	320.8	333.6	348	353.6	318.4	203.2	148	128.8
	320.8	333.6	348	353.6	318.4	204	148	130.4
	320.8	333.6	348	354.4	320	204	148	131.2
	321.6	333.6	348.8	355.2	320	205.6	148.8	131.2
	321.6	334.4	348.8	355.2	320.8	206.4	148.8	132
	321.6	334.4	348.8	358.4	320.8	207.2	149.6	132
	321.6	334.4	348.8	358.4	320.8	208	149.6	132
	322.4	334.4	348.8	358.4	323.2	208	149.6	132
	322.4	334.4	349.6	359.2	324	208.8	151.2	132.8
	322.4	334.4	349.6	359.2	324	209.6	151.2	132.8
	322.4	334.4	349.6	361.6	324.8	209.6	151.2	133.6
	322.4	335.2	349.6	361.6	325.6	210.4	151.2	133.6
	322.4	335.2	350.4	362.4	325.6	212	151.2	134.4
	323.2	335.2	350.4	362.4	325.6	212	152	134.4
	323.2	335.2	350.4	363.2	327.2	212	152.8	134.4
	323.2	335.2	351.2	364	328	212.8	152.8	134.4
	323.2	335.2	352	364	328.8	212.8	152.8	134.4
	323.2	335.2	352	364	329.6	213.6	152.8	136
	323.2	335.2	352	365.6	330.4	213.6	153.6	136.8
	323.2	336	352	366.4	331.2	214.4	154.4	137.6
	324	336	352.8	366.4	332.8	215.2	154.4	137.6
	324	336	353.6	366.4	335.2	216	154.4	138.4
	324	336	353.6	366.4	336.8	216	154.4	138.4
	324	336.8	353.6	367.2	336.8	216.8	154.4	138.4
	324	336.8	353.6	367.2	337.6	217.6	155.2	139.2
	324	336.8	354.4	367.2	337.6	217.6	155.2	140.8
	324	336.8	354.4	367.2	337.6	217.6	155.2	142.4
	324	336.8	355.2	368	338.4	218.4	155.2	143.2
	324.8	337.6	355.2	368	343.2	220	156	143.2
	324.8	337.6	355.2	368.8	343.2	220.8	156	144.8
	324.8	337.6	355.2	369.6	343.2	220.8	156.8	145.6
	324.8	337.6	355.2	370.4	344	220.8	157.6	146.4
	324.8	337.6	355.2	370.4	345.6	220.8	157.6	146.4
	324.8	337.6	356	370.4	349.6	221.6	158.4	148
	324.8	337.6	356	371.2	350.4	223.2	158.4	150.4
	324.8	338.4	356	371.2	351.2	224	158.4	157.6
	324.8	339.2	356	371.2	351.2	224	159.2	159.2
	325.6	339.2	356.8	372	352	224.8	160	159.2
	325.6	339.2	356.8	372	352.8	224.8	160.8	161.6
	325.6	339.2	356.8	372.8	354.4	224.8	160.8	163.2
	325.6	340	357.6	373.6	356	224.8	160.8	165.6
	326.4	340	357.6	375.2	357.6	225.6	161.6	167.2
	326.4	340	357.6	376.8	360.8	226.4	161.6	167.2
	326.4	340	358.4	377.6	361.6	227.2	161.6	168.8
	326.4	340	358.4	377.6	363.2	229.6	162.4	169.6
	326.4	340	358.4	377.6	365.6	229.6	162.4	172.8
	326.4	340.8	358.4	377.6	368	230.4	163.2	174.4
	326.4	340.8	358.4	377.6	368	230.4	164.8	175.2
	326.4	340.8	359.2	379.2	369.6	231.2	164.8	176
	327.2	341.6	359.2	380	369.6	231.2	165.6	178.4
	327.2	341.6	360	380.8	370.4	231.2	165.6	180
	327.2	341.6	360	380.8	377.6	232	167.2	182.4
	327.2	341.6	360	381.6	378.4	233.6	168	184
	327.2	341.6	360	381.6	380.8	233.6	168.8	184.8
	327.2	342.4	360	382.4	381.6	234.4	168.8	186.4
	328	342.4	360	384	381.6	234.4	168.8	189.6
	328	342.4	360.8	384.8	383.2	234.4	168.8	190.4
	328	342.4	360.8	384.8	384.8	236	168.8	192
	328	342.4	360.8	384.8	384.8	236.8	170.4	193.6
	328	342.4	361.6	384.8	386.4	237.6	170.4	193.6
	328	342.4	362.4	385.6	387.2	237.6	170.4	195.2
	328	342.4	362.4	386.4	387.2	239.2	171.2	196
	328	342.4	362.4	386.4	387.2	240	171.2	200
	328.8	343.2	363.2	387.2	388	241.6	171.2	201.6
	328.8	343.2	363.2	387.2	388	242.4	171.2	209.6
	328.8	343.2	363.2	388	390.4	243.2	172.8	210.4
	328.8	344	363.2	388.8	390.4	243.2	172.8	212.8
	328.8	344	364	388.8	391.2	243.2	174.4	215.2
	329.6	344	364	389.6	391.2	244	174.4	218.4
	329.6	344.8	364	391.2	392.8	244.8	175.2	218.4
	329.6	344.8	364	392	392.8	245.6	175.2	220.8
	329.6	345.6	364	392	392.8	247.2	175.2	228.8
	329.6	345.6	364.8	392	393.6	247.2	176	238.4
	329.6	345.6	364.8	392.8	394.4	248	176	244
	329.6	345.6	364.8	392.8	394.4	248	177.6	244.8
	329.6	345.6	364.8	392.8	396.8	248.8	179.2	251.2
	330.4	345.6	365.6	392.8	396.8	248.8	183.2	252
	330.4	346.4	365.6	393.6	398.4	250.4	183.2	254.4
	330.4	346.4	366.4	394.4	399.2	250.4	183.2	268.8
	330.4	346.4	366.4	394.4	399.2	251.2	184	272.8
	331.2	346.4	366.4	395.2	401.6	252	184.8	280.8
	331.2	347.2	367.2	396	404	252	184.8	284
	331.2	347.2	367.2	396	404	252.8	184.8	318.4
	331.2	347.2	367.2	396	405.6	254.4	186.4	365.6
	331.2	347.2	369.6	396	405.6	254.4	187.2	398.4
	331.2	347.2	369.6	397.6	406.4	255.2	188
	331.2	348	369.6	397.6	406.4	256	188
	331.2	348	370.4	399.2	407.2	258.4	188
	331.2	348	370.4	399.2	408	258.4	188.8
	332	348	370.4	400	408.8	259.2	190.4
	332	348	370.4	400	408.8	259.2	191.2
	332	348.8	370.4	400	409.6	260	192
	332	348.8	371.2	400.8	409.6	261.6	195.2
	332	348.8	372	400.8	410.4	261.6	195.2
	332	348.8	373.6	400.8	412	262.4	195.2
	332	349.6	374.4	401.6	412	263.2	195.2
	332	349.6	374.4	403.2	412.8	264	195.2
	332	349.6	375.2	403.2	414.4	266.4	196
	332	349.6	375.2	404	414.4	268	196
	332	349.6	375.2	404.8	415.2	268.8	196.8
	332.8	350.4	375.2	405.6	416	268.8	196.8
	332.8	350.4	376	406.4	416	270.4	196.8
	332.8	350.4	376	406.4	416.8	271.2	197.6
	332.8	350.4	376.8	407.2	417.6	271.2	198.4
	332.8	350.4	376.8	407.2	417.6	272	198.4
	332.8	350.4	377.6	407.2	418.4	272	198.4
	332.8	351.2	377.6	408	418.4	273.6	199.2
	332.8	351.2	377.6	408.8	419.2	274.4	199.2
	333.6	351.2	378.4	408.8	419.2	275.2	200.8
	333.6	351.2	378.4	409.6	420	276	200.8
	333.6	351.2	378.4	409.6	420	276.8	201.6
	333.6	352	379.2	409.6	420.8	276.8	202.4
	334.4	352.8	379.2	410.4	420.8	278.4	203.2
	334.4	352.8	379.2	410.4	422.4	278.4	203.2
	334.4	352.8	380	412	424.8	281.6	203.2
	334.4	352.8	380	412	425.6	281.6	203.2
	334.4	352.8	380	412.8	425.6	281.6	204
	334.4	352.8	380	412.8	425.6	281.6	204
	334.4	353.6	380	413.6	425.6	282.4	204.8
	335.2	353.6	380	413.6	428.8	283.2	205.6
	335.2	353.6	380	413.6	428.8	284	206.4
	335.2	353.6	380	414.4	430.4	284	207.2
	335.2	354.4	380.8	414.4	431.2	286.4	208.8
	335.2	354.4	380.8	414.4	432	287.2	211.2
	336	354.4	380.8	414.4	432	288	212
	336	354.4	380.8	415.2	435.2	288.8	214.4
	336	354.4	381.6	415.2	435.2	289.6	216.8
	336	355.2	381.6	415.2	438.4	289.6	217.6
	336	356	381.6	415.2	439.2	290.4	217.6
	336	356	381.6	416	441.6	292	220
	336	356	381.6	416	441.6	292	220
	336.8	356	381.6	416	442.4	294.4	221.6
	336.8	356.8	382.4	416.8	442.4	296	224
	336.8	356.8	382.4	416.8	443.2	300	224
	336.8	356.8	382.4	416.8	450.4	300	226.4
	336.8	356.8	382.4	417.6	450.4	301.6	226.4
	337.6	356.8	382.4	419.2	452.8	304	227.2
	337.6	356.8	383.2	419.2	454.4	304.8	228
	337.6	356.8	383.2	420	454.4	308	228
	337.6	356.8	384	420	455.2	308.8	228.8
	338.4	357.6	384	420.8	455.2	309.6	230.4
	338.4	357.6	384	420.8	456	312	231.2
	338.4	357.6	384	420.8	456.8	312.8	232
	338.4	357.6	384.8	421.6	456.8	313.6	232
	339.2	357.6	384.8	421.6	457.6	314.4	235.2
	339.2	358.4	385.6	421.6	458.4	314.4	236.8
	339.2	358.4	385.6	421.6	458.4	314.4	236.8
	339.2	358.4	385.6	421.6	459.2	316	236.8
	339.2	358.4	385.6	422.4	459.2	316	236.8
	339.2	358.4	385.6	422.4	459.2	318.4	237.6
	339.2	359.2	385.6	422.4	460	324	238.4
	340	359.2	385.6	423.2	462.4	325.6	238.4
	340	359.2	386.4	424	464	328.8	240.8
	340	360	386.4	424	468	328.8	241.6
	340.8	360	387.2	424	468	328.8	242.4
	340.8	360	387.2	424.8	468.8	332	242.4
	340.8	360	387.2	424.8	469.6	332	248
	340.8	360	387.2	424.8	469.6	333.6	249.6
	340.8	360.8	388	425.6	470.4	334.4	250.4
	341.6	361.6	388	427.2	471.2	337.6	250.4
	341.6	361.6	388	427.2	471.2	338.4	251.2
	341.6	361.6	388	428	473.6	340.8	251.2
	341.6	361.6	388.8	428.8	474.4	341.6	252
	341.6	361.6	388.8	428.8	476	344	252.8
	341.6	362.4	388.8	428.8	476	348	253.6
	342.4	362.4	388.8	429.6	477.6	350.4	253.6
	342.4	362.4	389.6	429.6	479.2	350.4	253.6
	342.4	362.4	389.6	430.4	480	352	254.4
	342.4	362.4	389.6	430.4	480.8	354.4	255.2
	342.4	362.4	389.6	430.4	481.6	354.4	256
	343.2	362.4	390.4	431.2	482.4	354.4	258.4
	343.2	363.2	390.4	432	482.4	360	258.4
	343.2	363.2	390.4	432.8	483.2	360	258.4
	343.2	363.2	390.4	433.6	483.2	361.6	264.8
	344	363.2	391.2	433.6	483.2	362.4	266.4
	344	364	391.2	433.6	483.2	364	267.2
	344	364	391.2	434.4	484.8	364.8	268.8
	344.8	364	391.2	434.4	485.6	366.4	270.4
	344.8	364.8	391.2	436	488	368	270.4
	344.8	364.8	391.2	436.8	488.8	369.6	272
	344.8	365.6	392	437.6	489.6	372	272.8
	345.6	365.6	392	438.4	490.4	376.8	276.8
	345.6	365.6	392.8	438.4	491.2	381.6	278.4
	345.6	365.6	392.8	439.2	492	382.4	279.2
	345.6	365.6	392.8	439.2	494.4	383.2	280
	345.6	366.4	392.8	439.2	495.2	384	283.2
	345.6	366.4	393.6	439.2	497.6	388	285.6
	346.4	366.4	393.6	440	497.6	389.6	289.6
	346.4	366.4	394.4	440.8	499.2	390.4	291.2
	346.4	366.4	394.4	442.4	500.8	393.6	292.8
	346.4	366.4	394.4	443.2	501.6	393.6	293.6
	346.4	367.2	394.4	444	501.6	394.4	294.4
	346.4	367.2	394.4	444	501.6	395.2	295.2
	346.4	367.2	394.4	444	502.4	396	295.2
	346.4	367.2	394.4	444.8	504	396.8	296.8
	346.4	367.2	394.4	444.8	504	398.4	302.4
	347.2	367.2	395.2	444.8	504	399.2	305.6
	347.2	367.2	396	446.4	504	400	305.6
	347.2	368	396	446.4	505.6	400.8	306.4
	347.2	368	396	446.4	505.6	400.8	309.6
	347.2	368	396	447.2	505.6	405.6	309.6
	348	368	396	448	505.6	406.4	324.8
	348	368	396	448	506.4	407.2	325.6
	348	368.8	396	448	506.4	408	326.4
	348	368.8	396.8	448.8	507.2	409.6	328
	348	368.8	397.6	448.8	508	409.6	329.6
	348	368.8	397.6	449.6	512	411.2	337.6
	348	368.8	398.4	450.4	512	411.2	338.4
	348	368.8	398.4	450.4	513.6	416	342.4
	348	368.8	398.4	450.4	513.6	419.2	348.8
	348	369.6	398.4	451.2	513.6	422.4	351.2
	348	369.6	399.2	451.2	513.6	423.2	360
	348	369.6	399.2	451.2	516.8	425.6	364.8
	348.8	369.6	399.2	451.2	517.6	425.6	365.6
	348.8	370.4	399.2	452	517.6	427.2	366.4
	348.8	370.4	400	452	518.4	432	367.2
	348.8	370.4	400	452	518.4	434.4	367.2
	348.8	370.4	400	452.8	519.2	435.2	369.6
	348.8	370.4	400.8	453.6	520.8	436.8	370.4
	349.6	370.4	400.8	453.6	521.6	438.4	371.2
	349.6	371.2	401.6	453.6	522.4	438.4	371.2
	349.6	371.2	401.6	454.4	523.2	440	376.8
	349.6	371.2	401.6	455.2	524	440	380
	349.6	371.2	401.6	455.2	524.8	444	380.8
	350.4	372	401.6	455.2	525.6	444	388
	350.4	372	401.6	455.2	528	444	390.4
	350.4	372	401.6	456	529.6	444	391.2
	351.2	372	403.2	456	530.4	448.8	396.8
	351.2	372.8	403.2	456.8	531.2	449.6	398.4
	351.2	372.8	403.2	457.6	531.2	450.4	410.4
	351.2	372.8	403.2	459.2	532.8	452	418.4
	351.2	372.8	403.2	460.8	532.8	454.4	422.4
	352	372.8	403.2	460.8	533.6	455.2	424.8
	352.8	372.8	403.2	460.8	534.4	456	434.4
	352.8	373.6	404	460.8	535.2	458.4	444
	352.8	373.6	404.8	460.8	537.6	458.4	457.6
	352.8	373.6	404.8	462.4	537.6	460	460
	352.8	373.6	404.8	463.2	540	460.8	466.4
	353.6	374.4	405.6	463.2	541.6	464.8	488
	353.6	374.4	405.6	464	541.6	465.6	495.2
	353.6	375.2	405.6	464	543.2	468.8	506.4
	353.6	375.2	405.6	464	543.2	472	518.4
	353.6	375.2	406.4	464	544	479.2	570.4
	353.6	376	406.4	464	545.6	479.2	580.8
	353.6	376	406.4	464	547.2	480.8	604.8
	353.6	376	406.4	464	548	481.6	624
	354.4	376	407.2	464.8	548.8	484	767.2
	354.4	376	407.2	465.6	548.8	484.8
	354.4	376	407.2	465.6	549.6	496.8
	354.4	376	407.2	466.4	552	501.6
	354.4	376	407.2	466.4	556.8	501.6
	354.4	376.8	407.2	466.4	556.8	512.8
	355.2	376.8	407.2	467.2	556.8	514.4
	356	376.8	408	468	557.6	514.4
	356	376.8	408	468	557.6	516
	356	376.8	408.8	468.8	558.4	520
	356	376.8	408.8	470.4	558.4	521.6
	356	376.8	408.8	470.4	558.4	528
	356	376.8	409.6	471.2	559.2	528.8
	356	377.6	409.6	471.2	560	531.2
	356	377.6	409.6	472	560.8	532
	356.8	377.6	410.4	473.6	561.6	541.6
	356.8	377.6	410.4	475.2	562.4	544.8
	357.6	377.6	410.4	475.2	563.2	548
	357.6	378.4	410.4	476	563.2	548
	357.6	378.4	410.4	476.8	564	552
	357.6	378.4	410.4	476.8	564.8	553.6
	357.6	379.2	411.2	476.8	565.6	554.4
	357.6	379.2	412	477.6	566.4	556
	358.4	379.2	412.8	477.6	566.4	557.6
	358.4	379.2	412.8	477.6	567.2	572
	358.4	380	412.8	477.6	568.8	572.8
	358.4	380	414.4	478.4	571.2	579.2
	358.4	380	414.4	478.4	572.8	583.2
	358.4	381.6	414.4	479.2	573.6	584
	359.2	381.6	414.4	480	575.2	589.6
	359.2	381.6	415.2	480	576	593.6
	360	381.6	415.2	480.8	576.8	604
	360	382.4	415.2	480.8	577.6	604.8
	360.8	382.4	416	481.6	578.4	608
	360.8	382.4	416	482.4	579.2	618.4
	360.8	382.4	416.8	482.4	580	623.2
	361.6	382.4	416.8	482.4	580	625.6
	361.6	382.4	416.8	483.2	581.6	626.4
	361.6	382.4	417.6	484.8	581.6	627.2
	362.4	383.2	417.6	484.8	588.8	629.6
	362.4	383.2	418.4	484.8	588.8	632.8
	363.2	383.2	418.4	484.8	590.4	637.6
	363.2	383.2	418.4	484.8	591.2	644
	363.2	383.2	418.4	485.6	592	650.4
	365.6	384	419.2	485.6	592.8	651.2
	365.6	384	419.2	486.4	593.6	653.6
	365.6	384.8	419.2	488.8	593.6	687.2
	366.4	384.8	419.2	489.6	595.2	690.4
	366.4	385.6	419.2	490.4	595.2	696.8
	367.2	385.6	420.8	490.4	596	696.8
	367.2	385.6	420.8	491.2	596.8	697.6
	368	385.6	421.6	491.2	598.4	708
	368	386.4	421.6	491.2	599.2	708.8
	368	386.4	421.6	492.8	600	708.8
	368	386.4	422.4	492.8	601.6	712.8
	368	387.2	423.2	493.6	602.4	713.6
	368	387.2	423.2	493.6	603.2	720.8
	368.8	387.2	423.2	494.4	604	723.2
	368.8	387.2	424.8	495.2	604.8	737.6
	369.6	388	424.8	495.2	606.4	740.8
	370.4	388	424.8	495.2	608.8	749.6
	372	388	424.8	495.2	609.6	750.4
	372	388.8	424.8	496	610.4	752.8
	372	388.8	425.6	496	611.2	760
	372.8	388.8	425.6	496.8	614.4	761.6
	372.8	388.8	426.4	496.8	616	765.6
	373.6	388.8	426.4	496.8	616	776.8
	374.4	389.6	426.4	496.8	616	778.4
	374.4	389.6	426.4	499.2	616.8	784
	374.4	389.6	426.4	499.2	620	790.4
	374.4	389.6	427.2	499.2	620	801.6
	375.2	390.4	428	500	622.4	808
	375.2	391.2	428	500.8	622.4	816
	376	392	428.8	500.8	624	817.6
	376	392.8	428.8	500.8	624	821.6
	377.6	392.8	428.8	501.6	627.2	822.4
	378.4	394.4	428.8	501.6	627.2	824
	381.6	394.4	428.8	502.4	629.6	828
	387.2	394.4	429.6	503.2	630.4	828.8
	387.2	396.8	429.6	503.2	631.2	832.8
	388	397.6	429.6	503.2	633.6	833.6
	388.8	397.6	429.6	504	635.2	838.4
	392.8	397.6	430.4	507.2	636.8	849.6
	393.6	398.4	430.4	507.2	637.6	851.2
	393.6	400.8	431.2	508	641.6	864
		402.4	431.2	508	643.2	882.4
		402.4	432	509.6	643.2	903.2
		403.2	432	509.6	643.2	929.6
		404.8	432.8	509.6	644	943.2
		404.8	432.8	510.4	644.8	944.8
		405.6	433.6	512	645.6	963.2
		406.4	434.4	512	648	980.8
		406.4	434.4	512	648	1002.4
		406.4	435.2	512	654.4	1015.2
		407.2	436	512	654.4	1040.8
		408	436	512.8	656	1062.4
		408	436	513.6	659.2	1064
		408	436.8	513.6	659.2	1082.4
		409.6	437.6	513.6	659.2	1174.4
		409.6	437.6	517.6	660.8
		416	438.4	517.6	660.8
		416.8	438.4	517.6	660.8
		421.6	439.2	518.4	663.2
		421.6	439.2	519.2	664.8
		422.4	439.2	519.2	665.6
		423.2	439.2	519.2	668.8
		424	439.2	520	669.6
			440	520.8	669.6
			440.8	520.8	671.2
			442.4	521.6	673.6
			443.2	521.6	677.6
			444	521.6	680
			444	521.6	684
			444	522.4	684.8
			444	522.4	684.8
			444.8	522.4	688
			445.6	524	688
			448	524.8	689.6
			448.8	525.6	693.6
			450.4	526.4	696.8
			452	526.4	699.2
			454.4	526.4	701.6
			454.4	527.2	702.4
			456.8	528	702.4
			457.6	529.6	705.6
			460	529.6	707.2
			461.6	529.6	708.8
			463.2	530.4	708.8
			468.8	532	708.8
				532.8	709.6
				532.8	712
				534.4	715.2
				535.2	715.2
				536.8	717.6
				536.8	720.8
				538.4	722.4
				540	724
				540	727.2
				540.8	728
				542.4	731.2
				542.4	731.2
				544	732
				547.2	732
				547.2	732.8
				547.2	736
				548.8	736
				550.4	736
				550.4	743.2
				551.2	744
				552.8	747.2
				553.6	752.8
				554.4	760
				554.4	763.2
				555.2	763.2
				556	766.4
				556.8	768
				557.6	771.2
				558.4	771.2
				558.4	772.8
				558.4	775.2
				560.8	776
				560.8	779.2
				561.6	781.6
				562.4	788
				562.4	790.4
				563.2	790.4
				566.4	792
				568	796.8
				568.8	804.8
				572	812
				574.4	817.6
				584.8
				586.4
				588.8
				592.8
				595.2
				600.8
				612

## Sheet: Figure 4a
Figure 4a
		W3110 ∆fimA [pCG1-AC] +										W3110 ∆fimA [pCG1-AC] +
raw data	W3110	5 ng/ml aTc	7.5 ng/ml aTc	10 ng/ml aTc	12.5 ng/ml aTc	15 ng/ml aTc	17.5 ng/ml aTc		binned data	bin center (nm)	W3110	5 ng/ml aTc	7.5 ng/ml aTc	10 ng/ml aTc	12.5 ng/ml aTc	15 ng/ml aTc	17.5 ng/ml aTc
	29.69	17.37	24.01	110.24	178.84	17.52	63.95			100	0.42	0.925	0.665	0.635	0.49	0.42	0.405
	31.28	18.23	25.28	51.64	23.9	18.51	38.07			300	0.345	0.05	0.22	0.18	0.205	0.195	0.11
	31.71	18.41	31.47	52.49	84.61	19.57	53.01			500	0.11	0.015	0.055	0.095	0.115	0.1	0.085
	32.55	20.59	35.06	126.09	296.21	20.21	178.4			700	0.085		0.03	0.02	0.09	0.105	0.08
	32.55	22.14	37.06	82.27	373.59	21.04	1549.27			900	0.03	0.005	0.015	0.015	0.045	0.045	0.05
	33.2	22.14	38.45	1207.14	745.28	21.67	24.85			1100			0.005	0.01	0.035	0.055	0.035
	33.48	22.29	39.02	22.17	107.28	24.01	86.11			1300	0.005	0.005	0.005	0.015	0.005	0.02	0.03
	34.08	22.74	39.67	114.68	998.09	24.77	27.73			1500	0.005		0.005	0.01			0.025
	34.08	23.47	40.39	56.56	527.43	25.05	22.61			1700				0.01	0.005	0.015	0.02
	36.11	23.76	40.68	465.46	125.29	25.68	90.32			1900				0.005	0.01	0.015	0.025
	44.96	23.76	41.39	134.94	869.57	26.84	152.42			2100							0.005
	45.2	24.32	41.75	192.95	539.74	27.47	1496.91			2300						0.015	0.02
	46.95	25.28	44.27	34.4	314.89	29.38	16.34			2500							0.035
	47.81	27.38	47.16	215.2	27.37	29.52	17.57			2700						0.005	0.01
	49.02	28.11	47.32	126.1	416.18	30.06	21.47			2900				0.005			0.01
	54.83	28.91	47.51	1015.54	23.9	30.4	697.56			3100						0.005	0.005
	57.57	29.26	49.58	47.4	68.5	30.48	57.55			3300							0.01
	60.7	29.38	49.63	17.71	95.75	31.28	109.71			3500							0.01
	68.87	29.52	51.25	221.4	298.95	31.49	26.16			3700						0.005
	69.61	30.48	51.59	333.91	370.69	32.16	2252.78			3900							0.005
	71.76	30.48	52.08	520.6	171.45	32.55	268.28			4100							0.01
	76.75	30.65	52.41	119.62	30.65	32.97	344.72			4300							0.005
	76.87	30.95	53.02	47.2	445.87	33.88	1788.47			4500
	82.08	31.68	53.13	955.97	44.9	37.96	792.53			4700							0.005
	87.17	31.83	53.69	101.77	118.95	39.02	51.11			4900							0.005
	87.3	32.55	54.16	20.59	791	39.02	2455.67
	89.16	33.78	54.7	121.23	120.78	39.15	40.02
	89.21	34.08	55.07	184.42	636.05	40.43	27.45
	89.78	34.6	56	65.8	173.04	47.05	39.69
	89.94	35.06	56.01	98.03	27.34	49.72	4291.13
	91.46	35.54	58.23	900.54	550.81	51.51	39.3
	93.99	35.54	65.31	273.85	49.41	54.2	1680.15
	94.08	36.48	69.08	19.36	186.09	55.27	653.02
	94.34	36.83	69.79	24.88	406.13	61.42	105.45
	95.1	37.04	71.91	39.08	129.46	67.56	777.52
	97.62	37.29	72.04	847.19	24.22	69.94	16.57
	97.76	37.99	72.88	102.68	410.01	75.92	38.6
	100.82	38.03	75.59	24.22	727.41	78.04	894.3
	105.51	38.65	77.43	53.83	222.71	84.39	888.27
	108.79	39.6	77.48	133.76	46.95	85.11	245.99
	109.07	39.67	77.69	24.57	290.74	85.87	473.43
	112.88	39.75	78.14	54.39	289.12	89.32	360.93
	113.04	39.86	79.05	31.06	557.16	89.77	604.06
	116.94	39.95	79.07	56	73.71	90.78	507.94
	119.37	39.95	79.57	87.78	60.12	91.38	23.8
	124.33	40.7	80.4	168.58	1170.95	92.59	512.84
	125.35	42.4	81.9	1074.08	33.2	93.36	3320.42
	126.44	42.71	82.21	30.95	143.58	96.96	4135.64
	132.42	44.27	84.32	206.22	349.89	98.03	2522.21
	137.84	44.96	84.32	40.11	29.75	100.52	277.9
	138.06	44.97	84.34	581.11	24.88	101.4	2614.94
	140.07	45.14	86.1	1242.09	55.32	104.44	1260.68
	141.09	45.3	86.42	167.01	33.35	107.63	3397.76
	142.36	45.48	86.93	70.47	48.46	107.91	535.67
	145.52	46.18	89.43	419.51	23.47	110.87	549.07
	146.64	46.48	92.69	67.57	679.96	111.68	33.12
	151.7	46.58	93.51	248.32	93.93	113.89	44.04
	153.64	47.4	95.06	509.74	174.3	115.79	1525.47
	155.64	47.91	95.34	367.75	716.77	118.83	2835.63
	158.9	49.18	95.79	284.92	868.25	121.4	34.94
	159.02	49.63	95.81	174.91	474.34	125.97	957.32
	161.85	49.76	95.91	42.57	207.52	128.09	135.21
	164.59	50.09	96.08	25.85	26.84	128.9	51.8
	164.6	50.29	97.73	115.32	45.87	129.51	31.15
	164.97	50.79	98.24	134.17	102.41	139.18	112.35
	167.94	51.05	101.49	112.73	394.07	140.98	26.82
	168.37	51.32	102.7	167.69	433.13	141.98	3433.91
	169.33	51.62	103.59	237.25	102.97	144.74	3995.4
	171.75	51.99	103.69	246.81	226.07	149.74	472.83
	174.3	52.1	105.55	207.97	1075.13	149.77	31.26
	175.23	52.68	105.6	226.55	35.37	150.31	869.16
	177.22	52.78	105.6	57.68	449.71	152.03	67.23
	179.2	55.27	106.27	395.79	143.26	152.4	407.54
	180.46	55.28	106.45	242.61	82.4	152.72	1007.65
	181.25	55.4	108.79	1315.67	140.06	153.17	228.91
	181.97	55.44	110.01	98.19	35.37	159.29	1263.69
	182.32	56.88	110.45	151.26	30.95	160.92	1652.09
	186.25	57.07	111.32	109.13	161.35	165.14	221.45
	186.65	57.42	111.44	434.2	1143.96	167.97	517.1
	194.28	58.87	112.33	198.03	22.17	173.48	2333.62
	196.56	59.04	115.18	43.34	416.29	174.84	745.86
	197.14	60.03	116.28	1997.51	71.76	186.06	33.78
	197.18	60.59	120.2	342.04	49.75	193.22	973.15
	199.92	61.86	120.66	81.95	552.37	198.37	1814.51
	200.69	62.08	120.83	265.2	112.47	201.43	236.83
	202.37	62.99	121.72	2910.41	267.49	202.16	860.21
	207.05	63.54	121.91	75.13	97.86	203.08	2828.63
	208.08	64.13	124.87	37.49	1087.84	205.11	323.82
	213.59	64.65	125.82	495.65	380.02	206.1	25.75
	218.14	65.32	126.55	449.26	55.4	209.01	29.65
	224.34	65.4	126.57	46.18	192	218.63	780.3
	224.45	65.43	127.99	219.88	350.19	218.91	132.42
	228.18	65.85	128.24	121.39	955.28	222.57	440.02
	229.14	67.22	129.38	26.04	1740.37	227.32	40.73
	229.75	67.83	130.39	421.27	254.99	238.65	2509.48
	234.87	67.91	130.54	31.49	29.12	244.19	1520.06
	237.39	68.91	131.8	90.3	429.46	245.93	1147.08
	237.68	69.41	133.1	307.85	748.95	254.17	192.08
	238.13	70.84	134.79	301.76	121.1	258.95	704.68
	241.69	71.26	137.35	46.37	273.37	261.69	1338.85
	243.03	71.5	138.35	329.5	333.75	266.12	70
	247.94	71.65	139.45	101.36	76.6	268.88	502.43
	250.78	73.87	140.79	124.62	771.56	268.91	996.5
	252.06	74.4	141.03	148.71	752.14	274.97	907.46
	252.31	74.72	142.75	1497.63	801.95	276.37	35.79
	252.85	74.78	145.17	186.44	749.94	295.87	1959.66
	258.16	75.59	145.65	90.4	94.4	302.94	340.13
	262.26	75.7	145.75	114.65	333.45	305.35	579.1
	262.73	76.2	147.14	489.88	937.48	309	192.28
	262.74	76.94	148.74	244.95	286.73	312.47	1960.03
	267.45	77.13	151.3	158.06	597.75	317.98	1261.48
	267.53	77.72	151.66	241.11	660.03	322.14	253.71
	268.07	78.73	152.85	48.02	114.62	324.58	100.68
	275.34	79.21	153.31	98.03	209.93	327.14	592.82
	282.86	80.22	156.47	606.16	788.2	347.87	32.45
	283.04	80.54	157.19	1476.52	27.87	356.55	216.66
	285.25	80.9	162.33	37.96	28.59	360.13	26.48
	290.47	81.21	162.66	117.66	144.43	360.5	24.85
	291.46	81.39	166.81	42.95	823.94	367.83	1905.73
	296.45	84.51	174.5	1721.03	751.9	367.9	296.63
	301.52	84.88	177.32	307.58	57.56	374.97	2546.13
	304.75	86.18	181.37	63.86	97.31	376.2	302.67
	305.68	86.19	181.38	57.25	200.79	388.95	22.44
	308.33	86.91	182.01	165.3	216.09	401.84	397.21
	308.8	87.07	184.47	323.38	497.78	403.86	719.66
	311.87	87.98	184.55	730.66	22.74	409.27	70.03
	312.77	88.61	184.58	145.84	658.13	417.87	2586.04
	318.86	89.55	185.31	150.33	497.28	433.44	1485.07
	320.27	89.77	186.11	40.51	48.18	453.69	737.56
	326.74	89.99	187.15	89.16	21	456.12	55.33
	327.3	93.59	187.6	27.37	22.14	457.33	393.96
	327.57	94.2	194.36	220	18.78	469.95	2549.14
	327.73	95.12	194.56	139.58	20.26	473.3	2086.68
	328.99	96.48	202.34	88.89	181.27	483.48	4604.75
	331.7	99.48	209.06	74.57	89.1	488.01	1134.99
	334.73	100.22	210.88	193.39	20.59	514.76	1053.2
	335.44	100.67	212.54	61.42	360.16	523.75	638.2
	335.45	101.55	213.81	324.44	319.99	534.12	1910.83
	336.23	102.56	220.22	32.16	622.34	543.63	2642.97
	342.57	102.94	220.98	259.03	93.21	555.73	447.39
	344.71	102.94	222.54	171.16	37.49	563.97	37.63
	346.08	103.13	225.52	163.43	148.75	579.52	80.77
	349.76	104.57	226.59	26.07	214.55	596.44	1022.57
	356.56	105.37	227.27	105.22	72.97	601.02	31.63
	358.29	106.61	230	221.64	70.9	601.58	662.73
	358.69	106.62	232.35	294.92	92.07	609.34	29.65
	359.28	109.91	235.24	45.48	271.41	646.56	182.84
	360.87	113.43	238.66	116.58	381.83	647.11	369.47
	378.74	115.09	242.18	403.85	57.92	653.67	48.4
	382.4	115.97	242.78	410.78	410.38	670.96	1012.38
	391.48	119.49	243.1	413.16	33.6	688.08	301.94
	395.72	120.69	243.8	22.78	249.76	690.76	800.54
	397.99	121.2	247.43	184.49	276.66	727.22	35.44
	400.1	121.39	247.45	182.82	48.81	730.26	203.86
	403.19	121.44	254.23	316.07	194.92	735.4	769.09
	403.61	121.94	257.99	75.2	748.27	746.99	19.42
	404.42	122.36	259.61	84.71	233.8	754.99	654.76
	409.35	125.73	261.55	31.06	648.91	759.03	591.06
	416.99	128.65	265.74	447.71	214.62	766.75	2208.33
	427.68	128.79	272.78	334.01	1983.31	772.29	107.17
	433.74	129.92	290.86	41.38	747.03	775.96	41.37
	441.67	132.19	299.63	596.83	837.22	784.73	46.48
	464.53	134.07	306.56	253.63	1081.12	786.84	34.34
	466.68	134.41	309.95	23.29	252.26	796.88	57.13
	468.13	134.44	316.77	58.23	198.6	851.55	182.32
	492.4	135.8	332.87	191.94	61.21	883.59	273.81
	523.67	140.56	336.88	716.31	281.27	889.32	451.24
	543.23	140.93	337.26	25.68	38.3	910.56	4827.42
	543.38	141.39	362.23	190.69	86.21	918.48	774.82
	576.06	142.17	364.12	231.09	74.23	933.8	38.02
	579.53	144.07	367.56	40.45	73.38	952.01	1198.41
	579.86	145.84	369.65	440.33	1273.27	965.81	397.73
	580.32	148.31	372.65	523.07	35.75	997.73	2534.18
	590.79	149.04	375.23	617.67	90.19	1024.9	1378.48
	592.92	149.35	383.03	1743.31	176.21	1045.03	578.96
	600.89	152.25	384.45	33.95	366.81	1089.86	1343.15
	608.53	153.34	388.07	54.83	572.44	1142.61	96.28
	609.94	155.53	410.31	39.94	427.48	1144.09	107.61
	610.99	158.2	416.42	79.28	1086.94	1152.56	1799.25
	620.4	161.98	435.75	18.28	131.17	1158.9	498.96
	655.28	167.54	443.68	252.77	109.5	1161.05	647.58
	661.37	169.21	467.11	67.82	54.76	1178.26	35.22
	661.56	180.68	469.97	154.78	508.32	1194.82	3470.63
	663.05	185.81	485.12	26.37	1822.83	1195.47	191.17
	676.92	199.04	493.65	120.36	195.82	1204.36	22.84
	687.49	204.43	543.53	273.37	280.24	1248.75	26.34
	689.27	205.95	558.66	16.11	999.03	1258.2	2293.73
	709.07	226.35	575.83	67.26	554.85	1333.31	3181.79
	730.63	227.86	645.18	153.27	292.04	1761.52	31.93
	766.52	235.13	704.3	42.99	29.38	1771.58	183.57
	775.56	245.76	710.22	462.36	171.29	1779.96	27.88
	785.78	264.06	753.85	153.24	215.59	1827.79	104.29
	814.21	303.81	758.13	26.17	1036.64	1845.92	43.87
	842.06	312.1	795.28	65.12	118.73	1892.46	53.08
	860.03	372.31	832.6	518.11	287.61	2232.59	32.76
	930.2	428.18	896.74	137.65	19.53	2262.63	4170.7
	933.48	470.27	949.85	103.49	506.02	2305.37	25.64
	949.54	471.67	1049.93	55.67	308.89	2755.18	397.99
	1204.75	845.14	1220.06	194.06	98.04	3091.66	30.47
	1437.86	1269.67	1558.67	342.24	352.38	3616.83	907.99

## Sheet: Figure 6a
Figure 6a
data	incubation time (s)	[FimCHisI] (uM)	[FimCI] (uM)		fit	incubation time (s)	[FimCHisI] (uM)	[FimCI] (uM)
	0	4	0			0	4.0828	-0.086373
	15	3.39	0.6003			4.0404	3.9003	0.096409
	30	3.0207	0.97927			8.0808	3.7262	0.27076
	45	2.6181	1.3819			12.121	3.5602	0.43706
	60	2.114	1.8859			16.162	3.4018	0.59569
	80	1.7901	2.2099			20.202	3.2507	0.747
	100	1.1776	2.8224			24.242	3.1066	0.89134
	120	0.95301	3.047			28.283	2.9691	1.029
	180	0.5831	3.4169			32.323	2.838	1.1603
	360	0.27375	3.7262			36.364	2.7129	1.2856
						40.404	2.5935	1.4051
						44.444	2.4797	1.519
						48.485	2.3711	1.6277
						52.525	2.2676	1.7314
						56.566	2.1688	1.8304
						60.606	2.0745	1.9247
						64.646	1.9846	2.0147
						68.687	1.8989	2.1005
						72.727	1.8171	2.1824
						76.768	1.7391	2.2605
						80.808	1.6646	2.335
						84.848	1.5936	2.4061
						88.889	1.5259	2.4739
						92.929	1.4613	2.5385
						96.97	1.3997	2.6002
						101.01	1.3409	2.659
						105.05	1.2849	2.7151
						109.09	1.2314	2.7687
						113.13	1.1803	2.8197
						117.17	1.1317	2.8684
						121.21	1.0853	2.9149
						125.25	1.041	2.9592
						129.29	0.99873	3.0014
						133.33	0.95844	3.0417
						137.37	0.92	3.0802
						141.41	0.88334	3.1169
						145.45	0.84837	3.1519
						149.49	0.81501	3.1852
						153.54	0.78319	3.2171
						157.58	0.75283	3.2474
						161.62	0.72387	3.2764
						165.66	0.69625	3.304
						169.7	0.66991	3.3304
						173.74	0.64478	3.3555
						177.78	0.6208	3.3795
						181.82	0.59793	3.4024
						185.86	0.57612	3.4242
						189.9	0.55531	3.445
						193.94	0.53546	3.4648
						197.98	0.51653	3.4838
						202.02	0.49847	3.5018
						206.06	0.48124	3.5191
						210.1	0.46481	3.5355
						214.14	0.44913	3.5512
						218.18	0.43418	3.5661
						222.22	0.41992	3.5804
						226.26	0.40631	3.594
						230.3	0.39333	3.6069
						234.34	0.38095	3.6193
						238.38	0.36914	3.6311
						242.42	0.35788	3.6424
						246.46	0.34713	3.6531
						250.51	0.33688	3.6634
						254.55	0.3271	3.6731
						258.59	0.31778	3.6825
						262.63	0.30888	3.6914
						266.67	0.30039	3.6998
						270.71	0.2923	3.7079
						274.75	0.28458	3.7156
						278.79	0.27721	3.723
						282.83	0.27018	3.73
						286.87	0.26348	3.7367
						290.91	0.25709	3.7431
						294.95	0.25099	3.7492
						298.99	0.24517	3.755
						303.03	0.23962	3.7606
						307.07	0.23433	3.7659
						311.11	0.22928	3.7709
						315.15	0.22446	3.7757
						319.19	0.21987	3.7803
						323.23	0.21549	3.7847
						327.27	0.21131	3.7889
						331.31	0.20732	3.7928
						335.35	0.20352	3.7966
						339.39	0.19989	3.8003
						343.43	0.19643	3.8037
						347.47	0.19312	3.807
						351.52	0.18998	3.8102
						355.56	0.18697	3.8132
						359.6	0.18411	3.816
						363.64	0.18137	3.8188
						367.68	0.17876	3.8214
						371.72	0.17628	3.8238
						375.76	0.1739	3.8262
						379.8	0.17164	3.8285
						383.84	0.16948	3.8306
						387.88	0.16742	3.8327
						391.92	0.16546	3.8346
						395.96	0.16359	3.8365
						400	0.1618	3.8383

## Sheet: Figure 6b
Figure 6b
data	incubation time (h)	[FimCIA] (uM)	[FimCHisIA] (uM)		fit	incubation time (h)	[FimCIA] (uM)	[FimCHisIA] (uM)
	0	0	4			0	0.088015	3.912
	1.0677	0.95131	3.0487			0.25253	0.26861	3.7314
	1.5	1.1071	2.8929			0.50505	0.44029	3.5597
	2	1.2026	2.7974			0.75758	0.60349	3.3965
	4	1.9867	2.0134			1.0101	0.75863	3.2414
	5	2.381	1.619			1.2626	0.90611	3.0939
	6	2.8118	1.1882			1.5152	1.0463	2.9537
	8	2.9323	1.0677			1.7677	1.1796	2.8204
	21.1	3.6337	0.36633			2.0202	1.3063	2.6937
	22	3.7205	0.2795			2.2727	1.4267	2.5733
	24.25	3.7664	0.23357			2.5253	1.5412	2.4588
						2.7778	1.6501	2.3499
						3.0303	1.7535	2.2465
						3.2828	1.8519	2.1481
						3.5354	1.9454	2.0546
						3.7879	2.0343	1.9657
						4.0404	2.1188	1.8812
						4.2929	2.1991	1.8009
						4.5455	2.2755	1.7245
						4.798	2.3481	1.6519
						5.0505	2.4171	1.5829
						5.303	2.4827	1.5173
						5.5556	2.545	1.455
						5.8081	2.6043	1.3957
						6.0606	2.6607	1.3393
						6.3131	2.7142	1.2858
						6.5657	2.7652	1.2348
						6.8182	2.8136	1.1864
						7.0707	2.8596	1.1404
						7.3232	2.9033	1.0967
						7.5758	2.9449	1.0551
						7.8283	2.9845	1.0155
						8.0808	3.0221	0.97794
						8.3333	3.0578	0.94221
						8.5859	3.0918	0.90825
						8.8384	3.124	0.87596
						9.0909	3.1547	0.84527
						9.3434	3.1839	0.81609
						9.596	3.2116	0.78835
						9.8485	3.238	0.76198
						10.101	3.2631	0.73692
						10.354	3.2869	0.71309
						10.606	3.3096	0.69044
						10.859	3.3311	0.6689
						11.111	3.3516	0.64843
						11.364	3.371	0.62897
						11.616	3.3895	0.61048
						11.869	3.4071	0.59289
						12.121	3.4238	0.57617
						12.374	3.4397	0.56028
						12.626	3.4548	0.54517
						12.879	3.4692	0.53081
						13.131	3.4828	0.51716
						13.384	3.4958	0.50418
						13.636	3.5081	0.49185
						13.889	3.5199	0.48012
						14.141	3.531	0.46897
						14.394	3.5416	0.45837
						14.646	3.5517	0.44829
						14.899	3.5613	0.43872
						15.152	3.5704	0.42961
						15.404	3.579	0.42096
						15.657	3.5873	0.41273
						15.909	3.5951	0.40491
						16.162	3.6025	0.39747
						16.414	3.6096	0.3904
						16.667	3.6163	0.38368
						16.919	3.6227	0.37729
						17.172	3.6288	0.37122
						17.424	3.6345	0.36545
						17.677	3.64	0.35996
						17.929	3.6452	0.35474
						18.182	3.6502	0.34979
						18.434	3.6549	0.34507
						18.687	3.6594	0.34059
						18.939	3.6637	0.33633
						19.192	3.6677	0.33228
						19.444	3.6716	0.32843
						19.697	3.6752	0.32477
						19.949	3.6787	0.32129
						20.202	3.682	0.31798
						20.455	3.6851	0.31484
						20.707	3.6881	0.31185
						20.96	3.691	0.30901
						21.212	3.6937	0.30631
						21.465	3.6962	0.30374
						21.717	3.6987	0.3013
						21.97	3.701	0.29898
						22.222	3.7032	0.29677
						22.475	3.7053	0.29468
						22.727	3.7073	0.29268
						22.98	3.7092	0.29079
						23.232	3.711	0.28899
						23.485	3.7127	0.28728
						23.737	3.7143	0.28565
						23.99	3.7159	0.2841
						24.242	3.7174	0.28263
						24.495	3.7188	0.28123
						24.747	3.7201	0.2799
						25	3.7213	0.27864

[truncated: 20 more sheets: Figure 6c, Figure 6d, Fig. S1b, Fig. S2a, Fig. S2b, Fig. S2c, Fig. S2d and S2e, Fig. S3a, Fig. S3c, Fig. S4, Fig. S5b, Fig. S5c, Fig. S5d, Fig. S5e, Fig. S5f, Fig. S5g, Fig. S5h, Fig. S8a, Fig. S8b, Fig. S8c]
